# Supplementary material for: Baduanjin exerts anti-diabetic and anti-depression effects by regulating the expression of mRNA, lncRNA, and circRNA
Source: Chin Med. 2019 Feb 1;14:3. doi: 10.1186/s13020-019-0225-1 (PMC6359771; doi:10.1186/s13020-019-0225-1)
Supplement: Supplementary file 2 — Additional file 2. Differentially expressed mRNAs. [file 13020_2019_225_MOESM2_ESM.xlsx]

## Sheet: up
Annotation					DE Statistic
Track_id	Gene_Name	Locus	Strand	Gene_Type	log2FC	Fold_Change	p_value	q_value
ENSG00000123689.5_1	G0S2	chr1:209848765-209849733	+	protein_coding	5.04184	32.9415	2.65231e-06	0.00843857
ENSG00000169429.10_1	CXCL8	chr4:74606223-74609433	+	protein_coding	3.75885	13.5371	0.000228392	0.0248758
ENSG00000099985.3_1	OSM	chr22:30658818-30662829	-	protein_coding	2.64973	6.2755	1.90674e-05	0.014039
ENSG00000158050.4_1	DUSP2	chr2:96808905-96811179	-	protein_coding	2.29562	4.90963	6.18443e-05	0.0169624
ENSG00000144655.14_1	CSRNP1	chr3:39183346-39196053	-	protein_coding	2.19148	4.56773	4.25593e-06	0.00968903
ENSG00000121966.6_1	CXCR4	chr2:136871919-136875735	-	protein_coding	1.90307	3.74008	7.87064e-05	0.0188067
ENSG00000177606.6_1	JUN	chr1:59246460-59249999	-	protein_coding	1.82223	3.53628	0.00909792	0.0735209
ENSG00000173334.3_1	TRIB1	chr8:126442563-126450647	+	protein_coding	1.79848	3.47852	0.000157758	0.02245
ENSG00000153234.13_2	NR4A2	chr2:157180944-157198860	-	protein_coding	1.7856	3.44763	5.52615e-07	0.00293033
ENSG00000168209.4_1	DDIT4	chr10:74033678-74035794	+	protein_coding	1.67513	3.19347	0.00182818	0.0436343
ENSG00000142178.7_1	SIK1	chr21:44834395-44847008	-	protein_coding	1.67008	3.18232	3.91981e-05	0.0155891
ENSG00000139832.4_1	RAB20	chr13:111175413-111214080	-	protein_coding	1.52955	2.88695	0.00929415	0.0740738
ENSG00000179094.14_2	PER1	chr17:8043790-8059824	-	protein_coding	1.5219	2.87169	0.000235612	0.0248758
ENSG00000179388.8_1	EGR3	chr8:22545172-22550815	-	protein_coding	1.51213	2.85231	0.00187337	0.0438526
ENSG00000167565.12_2	SERTAD3	chr19:40946751-40950612	-	protein_coding	1.49517	2.81898	0.00301913	0.0504981
ENSG00000173846.12_1	PLK3	chr1:45265897-45271662	+	protein_coding	1.47041	2.771	1.59837e-05	0.014039
ENSG00000112137.17_2	PHACTR1	chr6:12717037-13290716	+	protein_coding	1.37353	2.59103	0.000871411	0.0334034
ENSG00000205710.3_1	C17orf107	chr17:4802713-4806227	+	protein_coding	1.3406	2.53257	0.00109628	0.0366842
ENSG00000170525.18_2	PFKFB3	chr10:6186897-6277508	+	protein_coding	1.29457	2.45304	0.000990532	0.0350944
ENSG00000163739.4_1	CXCL1	chr4:74735110-74736959	+	protein_coding	1.2911	2.44715	0.00430136	0.0557397
ENSG00000186431.18_2	FCAR	chr19:55385704-55401838	+	protein_coding	1.24868	2.37623	5.98829e-05	0.0167126
ENSG00000120129.5_1	DUSP1	chr5:172195093-172198198	-	protein_coding	1.24737	2.37408	0.00629869	0.0632656
ENSG00000090104.11_1	RGS1	chr1:192544857-192549161	+	protein_coding	1.21064	2.3144	0.000820342	0.0326024
ENSG00000175197.11_2	DDIT3	chr12:57910371-57914300	-	protein_coding	1.17644	2.26018	0.00223281	0.0455962
ENSG00000118503.14_2	TNFAIP3	chr6:138188325-138204449	+	protein_coding	1.14696	2.21447	0.00261966	0.0483544
ENSG00000184557.4_2	SOCS3	chr17:76352859-76356158	-	protein_coding	1.14536	2.21202	0.00434595	0.0560255
ENSG00000073756.11_1	PTGS2	chr1:186640923-186649559	-	protein_coding	1.1188	2.17167	0.0189007	0.100325
ENSG00000110848.8_1	CD69	chr12:9905082-9913497	-	protein_coding	1.09083	2.12996	0.0179948	0.0983714
ENSG00000172216.5_1	CEBPB	chr20:48807271-48809226	+	protein_coding	1.08505	2.12144	0.00256307	0.0481071
ENSG00000182885.16_1	ADGRG3	chr16:57702099-57723290	+	protein_coding	1.07191	2.10222	0.00653681	0.0640712
ENSG00000176845.12_1	METRNL	chr17:81037567-81052864	+	protein_coding	1.06784	2.09629	0.000283294	0.0257523
ENSG00000110046.12_1	ATG2A	chr11:64662018-64684720	-	protein_coding	1.06205	2.0879	0.00214227	0.0451979
ENSG00000255398.2_1	HCAR3	chr12:123199303-123201439	-	protein_coding	1.05957	2.08431	0.00114878	0.0373717
ENSG00000158792.15_1	SPATA2L	chr16:89762751-89768113	-	protein_coding	1.05455	2.07707	1.76859e-05	0.014039
ENSG00000059804.15_1	SLC2A3	chr12:8071826-8088871	-	protein_coding	1.01595	2.02223	0.0135991	0.0868113
ENSG00000130066.16_1	SAT1	chrX:23801290-23804343	+	protein_coding	1.01141	2.01587	0.0020262	0.0444013
ENSG00000125740.13_2	FOSB	chr19:45971253-45978437	+	protein_coding	1.01007	2.014	0.00995179	0.0762587
ENSG00000182782.7_1	HCAR2	chr12:123185840-123187890	-	protein_coding	1.00346	2.0048	0.00563531	0.062027
ENSG00000112149.9_1	CD83	chr6:14117487-14137149	+	protein_coding	0.993442	1.99093	0.0479398	0.160115
ENSG00000171223.5_1	JUNB	chr19:12902310-12904129	+	protein_coding	0.978366	1.97023	0.00196251	0.0441579
ENSG00000100644.16_2	HIF1A	chr14:62162231-62214977	+	protein_coding	0.976903	1.96824	0.0012321	0.0382861
ENSG00000167604.13_2	NFKBID	chr19:36378555-36393205	-	protein_coding	0.971494	1.96087	8.73948e-05	0.0189892
ENSG00000131873.5_1	CHSY1	chr15:101715928-101792137	-	protein_coding	0.952853	1.9357	0.0132411	0.086186
ENSG00000128011.4_2	LRFN1	chr19:39797208-39805976	-	protein_coding	0.949545	1.93126	0.00032714	0.0268852
ENSG00000275221.1_1	HIST1H2AK	chr6:27805725-27806117	-	protein_coding	0.944925	1.92509	0.00566118	0.062027
ENSG00000132002.7_2	DNAJB1	chr19:14625582-14640582	-	protein_coding	0.937885	1.91572	0.00633525	0.0633446
ENSG00000105722.9_2	ERF	chr19:42751724-42759309	-	protein_coding	0.921257	1.89376	0.00235837	0.0463364
ENSG00000161921.14_1	CXCL16	chr17:4636821-4643217	-	protein_coding	0.896515	1.86156	0.00677022	0.0650101
ENSG00000185022.11_2	MAFF	chr22:38596774-38612518	+	protein_coding	0.890065	1.85326	0.00353156	0.0524558
ENSG00000115165.9_2	CYTIP	chr2:158271131-158345473	-	protein_coding	0.888299	1.85099	0.00277375	0.049423
ENSG00000268643.1_2	AC006486.9	chr19:42738735-42759284	-	protein_coding	0.881052	1.84172	0.00570386	0.062027
ENSG00000135604.9_1	STX11	chr6:144471663-144509507	+	protein_coding	0.864246	1.82039	0.00195489	0.0441579
ENSG00000124731.12_2	TREM1	chr6:41235664-41254457	-	protein_coding	0.861839	1.81735	0.0155244	0.0920473
ENSG00000141526.15_2	SLC16A3	chr17:80186273-80219005	+	protein_coding	0.843325	1.79418	0.00485483	0.0583752
ENSG00000198355.4_1	PIM3	chr22:50354161-50357728	+	protein_coding	0.838084	1.78767	0.00439407	0.0560695
ENSG00000116337.15_2	AMPD2	chr1:110158726-110174673	+	protein_coding	0.831393	1.7794	0.00264185	0.0484893
ENSG00000011422.11_1	PLAUR	chr19:44150247-44174699	-	protein_coding	0.831177	1.77914	0.00577143	0.062027
ENSG00000171049.8_2	FPR2	chr19:52255279-52273779	+	protein_coding	0.826003	1.77277	0.0214447	0.106507
ENSG00000182541.17_2	LIMK2	chr22:31608225-31676066	+	protein_coding	0.791776	1.7312	0.00861222	0.0717711
ENSG00000130522.5_2	JUND	chr19:18390570-18392432	-	protein_coding	0.782787	1.72045	0.000587925	0.0296803
ENSG00000131669.9_1	NINJ1	chr9:95883771-95896570	-	protein_coding	0.781236	1.7186	0.00165096	0.0418984
ENSG00000213085.9_2	CFAP45	chr1:159842154-159869953	-	protein_coding	0.779294	1.71629	0.000658234	0.0305585
ENSG00000184588.17_2	PDE4B	chr1:66258197-66840262	+	protein_coding	0.766724	1.7014	0.00530967	0.060767
ENSG00000277443.2_2	MARCKS	chr6:114178541-114184648	+	protein_coding	0.763515	1.69762	0.0480018	0.160145
ENSG00000167470.12_2	MIDN	chr19:1248552-1259139	+	protein_coding	0.759945	1.69343	0.00339054	0.0518707
ENSG00000075426.11_2	FOSL2	chr2:28615315-28640179	+	protein_coding	0.758487	1.69172	0.00178848	0.0432988
ENSG00000139370.10_2	SLC15A4	chr12:129277736-129308528	-	protein_coding	0.752345	1.68453	0.0134955	0.0865656
ENSG00000175793.11_2	SFN	chr1:27189629-27190948	+	protein_coding	0.749164	1.68082	0.00526371	0.0605459
ENSG00000162711.16_1	NLRP3	chr1:247579458-247612410	+	protein_coding	0.742755	1.67337	0.0100178	0.0764087
ENSG00000095794.19_2	CREM	chr10:35415719-35501886	+	protein_coding	0.729728	1.65833	8.7944e-05	0.0189892
ENSG00000160999.8	SH2B2	chr7:101928405-101962178	+	protein_coding	0.717776	1.64464	0.00760731	0.0682941
ENSG00000185950.8_1	IRS2	chr13:110405045-110438915	-	protein_coding	0.71541	1.64195	0.0453452	0.155497
ENSG00000074660.15_2	SCARF1	chr17:1537152-1549041	-	protein_coding	0.7108	1.63671	0.0247262	0.114411
ENSG00000090339.8_1	ICAM1	chr19:10381511-10397291	+	protein_coding	0.70073	1.62533	0.00958016	0.0753171
ENSG00000268387.1	AL590714.1	chr1:161190160-161192296	+	protein_coding	0.696304	1.62035	0.0149349	0.0902679
ENSG00000138463.8_1	DIRC2	chr3:122513642-122599986	+	protein_coding	0.689871	1.61314	0.0364482	0.139112
ENSG00000130222.10_1	GADD45G	chr9:92219928-92221470	+	protein_coding	0.67187	1.59314	0.0168246	0.0957935
ENSG00000102445.18_2	KIAA0226L	chr13:46916135-47012325	-	protein_coding	0.666776	1.58752	0.0224435	0.108785
ENSG00000138166.5_1	DUSP5	chr10:112257596-112271302	+	protein_coding	0.663062	1.58344	0.0167172	0.0955923
ENSG00000196843.15_1	ARID5A	chr2:97202480-97218375	+	protein_coding	0.661708	1.58195	0.00319272	0.05171
ENSG00000281348.1_2	CTD-2574D22.6	chr16:29828560-29841948	+	protein_coding	0.652764	1.57218	0.000167207	0.02245
ENSG00000205595.3	AREGB	chr4:75480629-75490486	+	protein_coding	0.651228	1.5705	0.0200207	0.103151
ENSG00000062282.14_2	DGAT2	chr11:75470557-75512580	+	protein_coding	0.640606	1.55898	0.013688	0.0869457
ENSG00000163874.9_2	ZC3H12A	chr1:37940153-37949980	+	protein_coding	0.637298	1.55541	0.00158252	0.0414682
ENSG00000170458.13_2	CD14	chr5:140011313-140013286	-	protein_coding	0.633185	1.55099	0.0351464	0.136702
ENSG00000160685.13_1	ZBTB7B	chr1:154975106-154990998	+	protein_coding	0.629525	1.54706	0.0407534	0.147001
ENSG00000077238.13_2	IL4R	chr16:27324989-27376099	+	protein_coding	0.625735	1.543	0.032262	0.130988
ENSG00000100284.20_2	TOM1	chr22:35695268-35743987	+	protein_coding	0.622504	1.53954	0.00260403	0.0483491
ENSG00000144802.11_1	NFKBIZ	chr3:101546835-101579866	+	protein_coding	0.619236	1.53606	0.0369353	0.140131
ENSG00000244617.2_2	ASPRV1	chr2:70187221-70189397	-	protein_coding	0.618059	1.53481	0.00490102	0.0584995
ENSG00000100221.10_2	JOSD1	chr22:39081548-39097561	-	protein_coding	0.615949	1.53257	0.0155478	0.092117
ENSG00000161835.10_1	GRASP	chr12:52400724-52409673	+	protein_coding	0.614564	1.5311	0.00686973	0.0655472
ENSG00000135821.17_2	GLUL	chr1:182350839-182361341	-	protein_coding	0.60797	1.52411	0.00361285	0.0526492
ENSG00000078902.15_1	TOLLIP	chr11:1295601-1330884	-	protein_coding	0.602626	1.51848	0.00189929	0.0438526
ENSG00000148926.9_2	ADM	chr11:10326227-10328944	+	protein_coding	0.602245	1.51808	0.0214627	0.106526
ENSG00000100226.15_2	GTPBP1	chr22:39101728-39134304	+	protein_coding	0.594641	1.5101	0.00724425	0.0666813
ENSG00000254470.2_1	AP5B1	chr11:65543364-65548273	-	protein_coding	0.58649	1.50159	0.0114331	0.0806196
ENSG00000276903.1_1	HIST1H2AL	chr6:27833133-27833525	+	protein_coding	0.586427	1.50152	0.00461816	0.0570386
ENSG00000122861.15_1	PLAU	chr10:75668935-75677255	+	protein_coding	0.585385	1.50044	0.0327353	0.131933

## Sheet: down
Annotation					DE Statistic
Track_id	Gene_Name	Locus	Strand	Gene_Type	log2FC	Fold_Change	p_value	q_value
ENSG00000124942.13_2	AHNAK	chr11:62201014-62323707	-	protein_coding	-1.94452	0.259801	0.0441675	0.15326
ENSG00000175857.8_2	GAPT	chr5:57787262-57792917	+	protein_coding	-1.77542	0.29211	0.00359929	0.0525986
ENSG00000105205.6_1	CLC	chr19:40221890-40228668	-	protein_coding	-1.5395	0.344005	0.022574	0.109118
ENSG00000124208.16_2	TMEM189-UBE2V1	chr20:48697661-48770174	-	protein_coding	-1.53273	0.345624	0.0497085	0.163142
ENSG00000179144.4_1	GIMAP7	chr7:150211918-150218161	+	protein_coding	-1.45217	0.365471	0.000648851	0.0305585
ENSG00000255641.1_2	RP11-277P12.6	chr12:10564911-10588600	-	protein_coding	-1.37317	0.386043	0.00976343	0.0756699
ENSG00000113369.8_1	ARRDC3	chr5:90664541-90679176	-	protein_coding	-1.31329	0.402402	0.000573321	0.0296303
ENSG00000175538.10_2	KCNE3	chr11:74165886-74178774	-	protein_coding	-1.24977	0.420517	0.000390022	0.0269421
ENSG00000187837.3_1	HIST1H1C	chr6:26056015-26056656	-	protein_coding	-1.1887	0.438697	0.0120539	0.0827059
ENSG00000133574.9_1	GIMAP4	chr7:150264365-150271043	+	protein_coding	-1.16798	0.445043	0.000184772	0.0233281
ENSG00000114737.15_1	CISH	chr3:50643921-50649262	-	protein_coding	-1.15602	0.448748	7.92085e-05	0.0188067
ENSG00000145649.7_1	GZMA	chr5:54398476-54406080	+	protein_coding	-1.15095	0.45033	0.00957461	0.0753171
ENSG00000125538.11_1	IL1B	chr2:113587328-113594480	-	protein_coding	-1.13629	0.454927	0.00233779	0.0462556
ENSG00000168329.13_2	CX3CR1	chr3:39304985-39323226	-	protein_coding	-1.13575	0.455099	0.00471697	0.0575482
ENSG00000140749.8_2	IGSF6	chr16:21650858-21663981	-	protein_coding	-1.13482	0.455392	0.0020137	0.0444013
ENSG00000171115.3_1	GIMAP8	chr7:150147718-150176480	+	protein_coding	-1.13147	0.456451	2.37682e-07	0.00189052
ENSG00000124575.6_1	HIST1H1D	chr6:26234496-26235161	-	protein_coding	-1.12932	0.457131	0.0459894	0.156677
ENSG00000163154.5_2	TNFAIP8L2	chr1:151129105-151132225	+	protein_coding	-1.1278	0.457612	5.89493e-05	0.0167126
ENSG00000256235.1_1	SMIM3	chr5:150157508-150176296	+	protein_coding	-1.11047	0.463143	0.00971349	0.0755979
ENSG00000172086.7_1	KRCC1	chr2:88326724-88355248	-	protein_coding	-1.09379	0.468529	0.000440489	0.0275878
ENSG00000168298.6_1	HIST1H1E	chr6:26156582-26157335	+	protein_coding	-1.0904	0.469632	0.0213783	0.106337
ENSG00000187808.4_1	SOWAHD	chrX:118892576-118894127	+	protein_coding	-1.08836	0.470297	1.94153e-05	0.014039
ENSG00000121858.10_1	TNFSF10	chr3:172223298-172241297	-	protein_coding	-1.08695	0.470756	9.8927e-05	0.0197432
ENSG00000101109.11_1	STK4	chr20:43595115-43708600	+	protein_coding	-1.06018	0.479571	0.0011882	0.037798
ENSG00000169442.8_1	CD52	chr1:26644448-26647014	+	protein_coding	-1.04861	0.483432	0.000604502	0.0296803
ENSG00000116824.4_1	CD2	chr1:117297007-117311850	+	protein_coding	-1.01674	0.494231	0.00359509	0.0525986
ENSG00000121552.3_1	CSTA	chr3:122044091-122060819	+	protein_coding	-0.984219	0.505499	0.0195931	0.102382
ENSG00000174151.14_2	CYB561D1	chr1:110036674-110045554	+	protein_coding	-0.983433	0.505775	0.00138705	0.0400709
ENSG00000106560.10_1	GIMAP2	chr7:150382785-150390729	+	protein_coding	-0.960175	0.513995	0.000681819	0.0307671
ENSG00000168229.3_1	PTGDR	chr14:52734431-52743442	+	protein_coding	-0.952885	0.516598	0.00609845	0.0628113
ENSG00000173221.13_1	GLRX	chr5:95087023-95158709	-	protein_coding	-0.945432	0.519274	0.000368213	0.0269421
ENSG00000135407.10_2	AVIL	chr12:58191159-58212487	-	protein_coding	-0.944755	0.519518	0.000385118	0.0269421
ENSG00000102390.10_2	PBDC1	chrX:75392771-75398039	+	protein_coding	-0.937833	0.522016	0.0139404	0.0875191
ENSG00000113088.5_1	GZMK	chr5:54320081-54330398	+	protein_coding	-0.934468	0.523235	0.0100924	0.0766695
ENSG00000164048.13_1	ZNF589	chr3:48282590-48340743	+	protein_coding	-0.933749	0.523496	1.12566e-05	0.011938
ENSG00000160791.13_2	CCR5	chr3:46412345-46417697	+	protein_coding	-0.931838	0.52419	0.00390517	0.054209
ENSG00000167635.11_1	ZNF146	chr19:36705504-36729676	+	protein_coding	-0.930322	0.524741	0.0318792	0.130235
ENSG00000167562.11_2	ZNF701	chr19:53059075-53090427	+	protein_coding	-0.927481	0.525775	0.000308207	0.0263225
ENSG00000183134.4_2	PTGDR2	chr11:60618413-60623444	-	protein_coding	-0.924596	0.526828	0.0050707	0.0594873
ENSG00000163563.7_2	MNDA	chr1:158801107-158819296	+	protein_coding	-0.920695	0.528254	0.0109659	0.0790908
ENSG00000132467.3_1	UTP3	chr4:71554196-71556268	+	protein_coding	-0.918643	0.529006	0.00293727	0.0502862
ENSG00000186265.9_1	BTLA	chr3:112182815-112218408	-	protein_coding	-0.918542	0.529043	7.01834e-05	0.0185145
ENSG00000162739.13_2	SLAMF6	chr1:160454820-160493052	-	protein_coding	-0.917032	0.529597	0.0151311	0.0906269
ENSG00000277157.1_1	HIST1H4D	chr6:26188993-26189304	-	protein_coding	-0.916647	0.529739	0.00332381	0.0517813
ENSG00000118418.14_1	HMGN3	chr6:79910962-79944455	-	protein_coding	-0.904402	0.534254	0.0166497	0.0953861
ENSG00000111801.15_2	BTN3A3	chr6:26440700-26453643	+	protein_coding	-0.903743	0.534498	0.000457034	0.0282898
ENSG00000184221.12_2	OLIG1	chr21:34442450-34444726	+	protein_coding	-0.902544	0.534943	0.00225537	0.04565
ENSG00000161905.12_2	ALOX15	chr17:4534197-4545589	-	protein_coding	-0.889685	0.539732	0.0441822	0.15326
ENSG00000133561.15_1	GIMAP6	chr7:150322463-150329736	-	protein_coding	-0.884479	0.541683	0.00206676	0.0445885
ENSG00000100450.12_1	GZMH	chr14:25075686-25078905	-	protein_coding	-0.883445	0.542071	0.0192061	0.101169
ENSG00000143185.3_1	XCL2	chr1:168510003-168513235	-	protein_coding	-0.881278	0.542886	0.00877445	0.0721364
ENSG00000125871.13_1	MGME1	chr20:17949556-17971765	+	protein_coding	-0.873035	0.545997	0.00819563	0.0703181
ENSG00000102738.7_1	MRPS31	chr13:41303271-41345309	-	protein_coding	-0.872445	0.54622	0.000763732	0.0321421
ENSG00000117318.8_1	ID3	chr1:23884409-23886285	-	protein_coding	-0.8704	0.546995	0.000642424	0.0305585
ENSG00000236334.1	PPIAL4G	chr1:143767144-143767881	-	protein_coding	-0.868954	0.547544	0.000875629	0.0334844
ENSG00000139190.16_1	VAMP1	chr12:6571403-6580153	-	protein_coding	-0.868466	0.547729	0.000223882	0.0247328
ENSG00000205413.7_2	SAMD9	chr7:92728826-92747336	-	protein_coding	-0.867935	0.547931	8.53439e-06	0.0096975
ENSG00000187626.8_1	ZKSCAN4	chr6:28212401-28220002	-	protein_coding	-0.864904	0.549083	0.000825923	0.0326024
ENSG00000185862.6_2	EVI2B	chr17:29630784-29641130	-	protein_coding	-0.863226	0.549722	0.0282933	0.122752
ENSG00000159873.9_1	CCDC117	chr22:29168662-29185289	+	protein_coding	-0.861582	0.550349	0.0020583	0.0445885
ENSG00000197608.11_2	ZNF841	chr19:52567719-52599018	-	protein_coding	-0.860657	0.550702	5.43959e-05	0.0167126
ENSG00000132530.16_2	XAF1	chr17:6658766-6678966	+	protein_coding	-0.858553	0.551505	0.0360878	0.1387
ENSG00000139278.9_2	GLIPR1	chr12:75874460-75897633	+	protein_coding	-0.854047	0.553231	0.00875851	0.0720426
ENSG00000105383.14_1	CD33	chr19:51728320-51747115	+	protein_coding	-0.853506	0.553438	2.14231e-05	0.0147094
ENSG00000185112.5_1	FAM43A	chr3:194407273-194409766	+	protein_coding	-0.849164	0.555106	0.00241828	0.0469008
ENSG00000152213.3_1	ARL11	chr13:50202435-50208008	+	protein_coding	-0.84851	0.555358	0.00779062	0.0690023
ENSG00000162777.16_1	DENND2D	chr1:111729796-111747157	-	protein_coding	-0.844974	0.556721	0.00635146	0.0633871
ENSG00000130544.11_1	ZNF557	chr19:7069455-7087979	+	protein_coding	-0.843838	0.55716	5.54264e-05	0.0167126
ENSG00000185798.7_1	WDR53	chr3:196281048-196295545	-	protein_coding	-0.834705	0.560698	0.000758141	0.0321192
ENSG00000127989.13_1	MTERF1	chr7:91321323-91510034	-	protein_coding	-0.83316	0.561299	0.000250943	0.0248758
ENSG00000178966.16_2	RMI1	chr9:86595626-86618989	+	protein_coding	-0.833064	0.561336	0.00200338	0.0444013
ENSG00000213203.2_2	GIMAP1	chr7:150413645-150421372	+	protein_coding	-0.832313	0.561628	0.000195644	0.0239154
ENSG00000110077.14_2	MS4A6A	chr11:59939487-59952139	-	protein_coding	-0.832137	0.561697	0.0448421	0.154478
ENSG00000167862.9_2	MRPL58	chr17:73008765-73017356	+	protein_coding	-0.830719	0.562249	0.0212721	0.106111
ENSG00000198482.10_2	ZNF808	chr19:53030905-53067717	+	protein_coding	-0.828845	0.56298	0.0460401	0.15674
ENSG00000162444.11_1	RBP7	chr1:10057264-10076078	+	protein_coding	-0.826723	0.563808	0.0258788	0.117556
ENSG00000105372.6_2	RPS19	chr19:42363988-42376994	+	protein_coding	-0.825618	0.564241	0.0061864	0.0630047
ENSG00000140932.9_1	CMTM2	chr16:66613351-66622178	+	protein_coding	-0.825011	0.564478	0.0270201	0.119598
ENSG00000170270.4_1	C14orf142	chr14:93669239-93673439	-	protein_coding	-0.822092	0.565621	5.95367e-05	0.0167126
ENSG00000180626.9_2	ZNF594	chr17:5082831-5095178	-	protein_coding	-0.819506	0.566636	0.000100658	0.0197432
ENSG00000171497.4_1	PPID	chr4:159630286-159644548	-	protein_coding	-0.818538	0.567016	0.0004084	0.0269421
ENSG00000196152.10_1	ZNF79	chr9:130186653-130207651	+	protein_coding	-0.818068	0.567201	0.00108587	0.0366753
ENSG00000114942.13_1	EEF1B2	chr2:207024309-207027652	+	protein_coding	-0.81543	0.568239	0.041115	0.147769
ENSG00000135362.13_2	PRR5L	chr11:36317838-36486754	+	protein_coding	-0.815293	0.568293	0.00223934	0.04565
ENSG00000127362.2_2	TAS2R3	chr7:141463897-141464997	+	protein_coding	-0.813113	0.569153	0.000301795	0.0263225
ENSG00000186812.12_2	ZNF397	chr18:32820994-32847097	+	protein_coding	-0.811475	0.569799	0.00100396	0.035193
ENSG00000134061.5_1	CD180	chr5:66475441-66492627	-	protein_coding	-0.807924	0.571203	0.00933672	0.0741346
ENSG00000253797.2_2	UTP14C	chr13:52598827-52607736	+	protein_coding	-0.805813	0.57204	0.0125498	0.0844285
ENSG00000109971.13_2	HSPA8	chr11:122928197-122933938	-	protein_coding	-0.805707	0.572081	0.00446652	0.0563469
ENSG00000120280.5_1	CXorf21	chrX:30576941-30595961	-	protein_coding	-0.802669	0.573287	0.000512083	0.0295903
ENSG00000131931.8_1	THAP1	chr8:42691817-42698468	-	protein_coding	-0.798263	0.575041	0.00149581	0.0405968
ENSG00000152804.10_1	HHEX	chr10:94449708-94455403	+	protein_coding	-0.793362	0.576998	0.000861085	0.0331674
ENSG00000132109.9_1	TRIM21	chr11:4406127-4414926	-	protein_coding	-0.791869	0.577596	0.000683267	0.0307671
ENSG00000167286.9_1	CD3D	chr11:118209669-118213459	-	protein_coding	-0.791649	0.577683	0.00567868	0.062027
ENSG00000127951.6_2	FGL2	chr7:76822688-76829165	-	protein_coding	-0.790144	0.578286	0.00674538	0.0649468
ENSG00000034533.11_1	ASTE1	chr3:130732719-130746493	-	protein_coding	-0.790026	0.578334	3.47489e-05	0.0154903
ENSG00000163166.14_2	IWS1	chr2:128193783-128284462	-	protein_coding	-0.78977	0.578436	0.00443359	0.0563215
ENSG00000186470.13_2	BTN3A2	chr6:26365387-26378548	+	protein_coding	-0.789722	0.578456	0.000330686	0.0268852
ENSG00000138326.18_1	RPS24	chr10:79793518-79816570	+	protein_coding	-0.778963	0.582785	0.000803508	0.0326024
ENSG00000159479.16_1	MED8	chr1:43849588-43855479	-	protein_coding	-0.778841	0.582835	0.000144187	0.0221505
ENSG00000196209.12_2	SIRPB2	chr20:1451386-1472233	-	protein_coding	-0.777183	0.583505	0.0458473	0.15641
ENSG00000155368.16_1	DBI	chr2:120124497-120130136	+	protein_coding	-0.776797	0.583661	0.000895307	0.0336703
ENSG00000123700.4_2	KCNJ2	chr17:68164814-68176189	+	protein_coding	-0.775225	0.584297	0.0168135	0.0957935
ENSG00000169964.6_2	TMEM42	chr3:44903361-44907162	+	protein_coding	-0.7743	0.584672	0.00263488	0.0484893
ENSG00000160593.17_2	JAML	chr11:118064455-118095809	-	protein_coding	-0.772748	0.585302	0.00442084	0.0562214
ENSG00000136197.12_2	C7orf25	chr7:42948325-42951904	-	protein_coding	-0.771045	0.585993	0.000670577	0.0305585
ENSG00000107371.12_2	EXOSC3	chr9:37766975-37801434	-	protein_coding	-0.770591	0.586177	0.000668155	0.0305585
ENSG00000169592.14_2	INO80E	chr16:30006615-30017114	+	protein_coding	-0.770068	0.58639	0.00126802	0.0387567
ENSG00000135828.11_1	RNASEL	chr1:182542769-182558391	-	protein_coding	-0.769402	0.586661	3.90336e-05	0.0155891
ENSG00000183513.8_1	COA5	chr2:99215773-99224978	-	protein_coding	-0.768547	0.587009	0.00146607	0.0405412
ENSG00000258659.6_2	TRIM34	chr11:5640994-5665628	+	protein_coding	-0.767492	0.587438	6.78405e-05	0.0182916
ENSG00000184117.11_2	NIPSNAP1	chr22:29950797-29977326	-	protein_coding	-0.76648	0.58785	0.00714763	0.0664342
ENSG00000102245.7_1	CD40LG	chrX:135730352-135742549	+	protein_coding	-0.764573	0.588628	0.0102832	0.0770486
ENSG00000125245.12_1	GPR18	chr13:99906968-99913998	-	protein_coding	-0.764272	0.58875	0.0103429	0.0771741
ENSG00000256812.1_2	CAPNS2	chr16:55600584-55601599	+	protein_coding	-0.761689	0.589805	0.00190455	0.0438526
ENSG00000166477.12_1	LEO1	chr15:52230222-52264003	-	protein_coding	-0.761373	0.589935	0.00345858	0.0522684
ENSG00000121417.13_1	ZNF211	chr19:58141763-58154147	+	protein_coding	-0.758815	0.590981	5.44571e-05	0.0167126
ENSG00000169413.2_1	RNASE6	chr14:21249210-21250626	+	protein_coding	-0.758475	0.591121	0.00696957	0.0660018
ENSG00000169871.12_2	TRIM56	chr7:100728720-100741248	+	protein_coding	-0.758026	0.591305	0.000344164	0.0269421
ENSG00000137806.8_2	NDUFAF1	chr15:41679547-41694717	-	protein_coding	-0.753783	0.593047	0.00503554	0.059162
ENSG00000173915.13_2	USMG5	chr10:105148798-105156223	-	protein_coding	-0.75238	0.593623	0.00936191	0.0742049
ENSG00000166750.9_1	SLFN5	chr17:33570055-33600674	+	protein_coding	-0.751392	0.59403	0.00242052	0.0469008
ENSG00000160213.5_1	CSTB	chr21:45192393-45196326	-	protein_coding	-0.750853	0.594252	0.00820702	0.0703181
ENSG00000198301.11_2	SDAD1	chr4:76862103-76912115	-	protein_coding	-0.74952	0.594802	0.00260467	0.0483491
ENSG00000237440.8_2	ZNF737	chr19:20718631-20748615	-	protein_coding	-0.749035	0.595002	0.00544871	0.0613867
ENSG00000120686.11_1	UFM1	chr13:38923986-38937756	+	protein_coding	-0.747919	0.595462	0.0222627	0.108238
ENSG00000215845.10_2	TSTD1	chr1:161007421-161008780	-	protein_coding	-0.747423	0.595667	0.0205745	0.104702
ENSG00000100815.12_2	TRIP11	chr14:92432335-92507240	-	protein_coding	-0.747267	0.595731	0.00084932	0.0329367
ENSG00000117091.9_1	CD48	chr1:160648536-160681641	-	protein_coding	-0.747159	0.595776	0.000715528	0.0311853
ENSG00000034510.5_1	TMSB10	chr2:85132749-85133799	+	protein_coding	-0.745681	0.596386	0.00026404	0.0248758
ENSG00000088833.17_2	NSFL1C	chr20:1422807-1454487	-	protein_coding	-0.745278	0.596553	0.00387077	0.0539823
ENSG00000170915.8_2	PAQR8	chr6:52226219-52272575	+	protein_coding	-0.744627	0.596822	0.000252718	0.0248758
ENSG00000180787.5_1	ZFP3	chr17:4981543-4999669	+	protein_coding	-0.744401	0.596915	0.000352745	0.0269421
ENSG00000143110.11_1	C1orf162	chr1:112016414-112021134	+	protein_coding	-0.743616	0.597241	7.7489e-05	0.0188067
ENSG00000183648.9_1	NDUFB1	chr14:92582466-92588261	-	protein_coding	-0.743296	0.597373	0.000662352	0.0305585
ENSG00000181778.4_1	TMEM252	chr9:71151496-71155783	-	protein_coding	-0.743195	0.597415	0.000161292	0.02245
ENSG00000282034.1_2	RP11-2C24.9	chr16:30715388-30756490	+	protein_coding	-0.742964	0.59751	0.00261535	0.0483544
ENSG00000198133.8_2	TMEM229B	chr14:67913801-68000456	-	protein_coding	-0.742125	0.597858	2.49657e-05	0.0147094
ENSG00000111875.7_1	ASF1A	chr6:119215384-119230332	+	protein_coding	-0.741951	0.59793	0.00368567	0.0529644
ENSG00000136897.7_1	MRPL50	chr9:104149915-104160896	-	protein_coding	-0.741337	0.598185	0.000513561	0.0295903
ENSG00000204482.10_2	LST1	chr6:31553901-31556686	+	protein_coding	-0.740686	0.598455	0.00780577	0.0690023
ENSG00000136628.17_1	EPRS	chr1:220141943-220220000	-	protein_coding	-0.740195	0.598658	0.000822773	0.0326024
ENSG00000196693.14_1	ZNF33B	chr10:43069633-43134016	-	protein_coding	-0.738839	0.599221	0.00803519	0.0696468
ENSG00000103064.13_2	SLC7A6	chr16:68298419-68335726	+	protein_coding	-0.738765	0.599252	0.0064723	0.0637927
ENSG00000135046.13_2	ANXA1	chr9:75766673-75785309	+	protein_coding	-0.73708	0.599952	0.0168126	0.0957935
ENSG00000184988.8_2	TMEM106A	chr17:41363854-41372061	+	protein_coding	-0.736949	0.600007	0.00594311	0.0623882
ENSG00000110665.11_1	C11orf21	chr11:2316875-2324279	-	protein_coding	-0.736073	0.600371	0.0296819	0.125929
ENSG00000188243.12_1	COMMD6	chr13:76099355-76123575	-	protein_coding	-0.735578	0.600577	0.00214832	0.0452655
ENSG00000117228.9_1	GBP1	chr1:89518002-89531043	-	protein_coding	-0.734772	0.600913	0.0202791	0.10393
ENSG00000123609.10_2	NMI	chr2:152126979-152146571	-	protein_coding	-0.734077	0.601203	0.000815477	0.0326024
ENSG00000181036.13_1	FCRL6	chr1:159770301-159786041	+	protein_coding	-0.733537	0.601428	0.0363755	0.13894
ENSG00000110934.10_1	BIN2	chr12:51674822-51718452	-	protein_coding	-0.731698	0.602195	0.00377095	0.0535161
ENSG00000115514.11_1	TXNDC9	chr2:99935445-99957165	-	protein_coding	-0.730608	0.60265	0.00228868	0.0458998
ENSG00000133321.10_1	RARRES3	chr11:63304281-63313934	+	protein_coding	-0.730248	0.6028	0.00857699	0.0717711
ENSG00000182952.4_2	HMGN4	chr6:26538633-26546482	+	protein_coding	-0.728799	0.603406	0.0014051	0.0400709
ENSG00000166598.13_2	HSP90B1	chr12:104323885-104347423	+	protein_coding	-0.728657	0.603465	0.00780068	0.0690023
ENSG00000172315.5_2	TP53RK	chr20:45313004-45318418	-	protein_coding	-0.727599	0.603908	0.000262831	0.0248758
ENSG00000145337.4_2	PYURF	chr4:89442136-89444964	-	protein_coding	-0.727067	0.604131	0.00027142	0.0249581
ENSG00000166794.4_1	PPIB	chr15:64448011-64455404	-	protein_coding	-0.726853	0.60422	0.0029371	0.0502862
ENSG00000099337.4_1	KCNK6	chr19:38810484-38822716	+	protein_coding	-0.72675	0.604263	6.48285e-06	0.00968903
ENSG00000143947.12_1	RPS27A	chr2:55459039-55462989	+	protein_coding	-0.724914	0.605033	0.00197523	0.0443188
ENSG00000179941.6_1	BBS10	chr12:76738254-76742222	-	protein_coding	-0.724225	0.605322	0.000976	0.0350455
ENSG00000171475.13_1	WIPF2	chr17:38375556-38440388	+	protein_coding	-0.723916	0.605452	0.0222609	0.108238
ENSG00000136514.2_1	RTP4	chr3:187086120-187089864	+	protein_coding	-0.723872	0.60547	0.000786888	0.0324289
ENSG00000243943.9_2	ZNF512	chr2:27805836-27846082	+	protein_coding	-0.72347	0.605639	0.000661761	0.0305585
ENSG00000171940.13_2	ZNF217	chr20:52183604-52226446	-	protein_coding	-0.722768	0.605934	0.0125153	0.0843256
ENSG00000183718.5_1	TRIM52	chr5:180681417-180688140	-	protein_coding	-0.722534	0.606032	0.013948	0.0875191
ENSG00000167613.15_2	LAIR1	chr19:54862991-54882165	-	protein_coding	-0.722479	0.606055	0.000129259	0.0217154
ENSG00000112739.16_1	PRPF4B	chr6:4021501-4065217	+	protein_coding	-0.721124	0.606625	0.00593472	0.0623882
ENSG00000171863.12_1	RPS7	chr2:3622795-3628509	+	protein_coding	-0.719691	0.607228	0.000974018	0.0350455
ENSG00000113643.8_1	RARS	chr5:167913450-167946304	+	protein_coding	-0.718703	0.607643	0.00197063	0.0442779
ENSG00000156127.6_1	BATF	chr14:75988768-76013358	+	protein_coding	-0.716918	0.608396	0.00604198	0.0628113
ENSG00000126882.12_1	FAM78A	chr9:134133463-134151934	-	protein_coding	-0.716814	0.60844	0.000596375	0.0296803
ENSG00000111716.12_2	LDHB	chr12:21788276-21910791	-	protein_coding	-0.714843	0.609272	0.00435868	0.0560519
ENSG00000167524.14_2	SGK494	chr17:26934982-26941218	-	protein_coding	-0.71446	0.609433	2.72783e-05	0.0149616
ENSG00000137776.16_1	SLTM	chr15:59171244-59225852	-	protein_coding	-0.714056	0.609604	0.0163914	0.0948533
ENSG00000165572.7_1	KBTBD6	chr13:41701705-41706882	-	protein_coding	-0.713457	0.609857	0.000346059	0.0269421
ENSG00000109536.11_1	FRG1	chr4:190861943-190884359	+	protein_coding	-0.711823	0.610548	2.49538e-05	0.0147094
ENSG00000165512.4_1	ZNF22	chr10:45495923-45500774	+	protein_coding	-0.711301	0.610769	0.0130772	0.0856451
ENSG00000108468.14_2	CBX1	chr17:46147414-46178883	-	protein_coding	-0.711148	0.610834	0.00431653	0.0558032
ENSG00000188321.13_2	ZNF559	chr19:9434448-9461838	+	protein_coding	-0.710934	0.610924	0.0095147	0.0749677
ENSG00000196267.12_2	ZNF836	chr19:52657117-52674896	-	protein_coding	-0.708832	0.611815	0.000603101	0.0296803
ENSG00000089048.14_1	ESF1	chr20:13694969-13765532	-	protein_coding	-0.708006	0.612166	0.00170477	0.042345
ENSG00000163159.11_2	VPS72	chr1:151142463-151167797	-	protein_coding	-0.707382	0.61243	8.81039e-05	0.0189892
ENSG00000122481.16_2	RWDD3	chr1:95699711-95712781	+	protein_coding	-0.707351	0.612444	0.000759165	0.0321192
ENSG00000261611.5_2	AC010547.9	chr16:71481503-71523214	-	protein_coding	-0.705874	0.613071	0.0438516	0.152646
ENSG00000035720.7_1	STAP1	chr4:68424446-68473055	+	protein_coding	-0.705373	0.613284	0.0119635	0.0824588
ENSG00000090989.17_1	EXOC1	chr4:56719782-56771200	+	protein_coding	-0.703382	0.614131	0.00182575	0.0436343
ENSG00000079950.13_1	STX7	chr6:132767006-132834337	-	protein_coding	-0.702275	0.614602	0.000589754	0.0296803
ENSG00000122223.12_2	CD244	chr1:160799950-160832645	-	protein_coding	-0.702162	0.61465	0.00594629	0.0623882
ENSG00000213799.10_2	ZNF845	chr19:53837002-53858122	+	protein_coding	-0.702151	0.614655	0.00102594	0.0354795
ENSG00000172650.13_2	AGAP5	chr10:75434043-75457917	-	protein_coding	-0.702043	0.614701	0.00423222	0.0555038
ENSG00000104998.3_1	IL27RA	chr19:14142560-14164028	+	protein_coding	-0.700462	0.615375	0.00234518	0.0462868
ENSG00000275126.1_1	HIST1H4L	chr6:27840977-27841288	-	protein_coding	-0.700421	0.615392	0.010288	0.0770486
ENSG00000180011.6_2	ZADH2	chr18:72907063-72921303	-	protein_coding	-0.700277	0.615454	0.0016349	0.0418984
ENSG00000147118.11_2	ZNF182	chrX:47834250-47863377	-	protein_coding	-0.698922	0.616032	0.000425098	0.0269421
ENSG00000089012.14_1	SIRPG	chr20:1609798-1638425	-	protein_coding	-0.698531	0.616199	0.0161096	0.0939239
ENSG00000117281.15_1	CD160	chr1:145695798-145715614	-	protein_coding	-0.697758	0.61653	0.0018233	0.0436343
ENSG00000122406.12_1	RPL5	chr1:93297582-93307481	+	protein_coding	-0.697239	0.616751	0.00854422	0.0716886
ENSG00000139193.3_2	CD27	chr12:6554033-6560884	+	protein_coding	-0.697128	0.616799	0.0199062	0.102945
ENSG00000116990.10_2	MYCL	chr1:40361098-40367928	-	protein_coding	-0.697067	0.616825	0.00201629	0.0444013
ENSG00000147669.10_1	POLR2K	chr8:101162812-101166230	+	protein_coding	-0.695722	0.6174	0.00688907	0.0655958
ENSG00000198730.7_2	CTR9	chr11:10772534-10801290	+	protein_coding	-0.695706	0.617407	0.00331476	0.0517813
ENSG00000178988.10_1	MRFAP1L1	chr4:6709428-6711607	-	protein_coding	-0.695492	0.617499	0.00503401	0.059162
ENSG00000198890.7_2	PRMT6	chr1:107599301-107601916	+	protein_coding	-0.695481	0.617504	0.00421658	0.0555038
ENSG00000197782.14_2	ZNF780A	chr19:40575059-40596845	-	protein_coding	-0.695462	0.617512	0.00221951	0.045383
ENSG00000182718.16_2	ANXA2	chr15:60639333-60695082	-	protein_coding	-0.695353	0.617558	0.00113369	0.0370324
ENSG00000196199.13_1	MPHOSPH8	chr13:20207821-20247599	+	protein_coding	-0.694707	0.617835	0.0112608	0.0800791
ENSG00000139187.9_1	KLRG1	chr12:9102640-9163356	+	protein_coding	-0.69466	0.617855	0.0377788	0.141588
ENSG00000174007.7_1	CEP19	chr3:196433148-196439164	-	protein_coding	-0.694051	0.618116	0.00357035	0.0525986
ENSG00000132485.13_2	ZRANB2	chr1:71528974-71546980	-	protein_coding	-0.694018	0.61813	0.0120099	0.0825998
ENSG00000128000.15_2	ZNF780B	chr19:40534167-40562116	-	protein_coding	-0.693644	0.61829	0.000710842	0.0311853
ENSG00000155827.11_1	RNF20	chr9:104296133-104325626	+	protein_coding	-0.692554	0.618758	0.000314569	0.0263377
ENSG00000134256.12_1	CD101	chr1:117544372-117579098	+	protein_coding	-0.692485	0.618787	0.000483182	0.0288965
ENSG00000125877.12_1	ITPA	chr20:3189514-3204516	+	protein_coding	-0.692148	0.618932	0.000859396	0.0331674
ENSG00000183808.11_2	RBM12B	chr8:94741584-94753245	-	protein_coding	-0.691986	0.619001	0.00183895	0.0436417
ENSG00000268439.5_2	RP3-461F17.3	chr12:7080084-7105520	+	protein_coding	-0.691824	0.619071	0.00118603	0.037798
ENSG00000120696.8_1	KBTBD7	chr13:41763969-41768702	-	protein_coding	-0.691348	0.619275	0.0120303	0.0827045
ENSG00000073737.16_2	DHRS9	chr2:169921299-169952677	+	protein_coding	-0.691244	0.61932	0.000840601	0.0327948
ENSG00000026297.15_2	RNASET2	chr6:167342992-167370679	-	protein_coding	-0.69069	0.619557	0.0361921	0.138734
ENSG00000101608.12_2	MYL12A	chr18:3247479-3256234	+	protein_coding	-0.690163	0.619784	0.0142649	0.0885391
ENSG00000204568.11_1	MRPS18B	chr6:30585486-30594172	+	protein_coding	-0.689364	0.620127	0.0033549	0.051851
ENSG00000170802.15_2	FOXN2	chr2:48541776-48606433	+	protein_coding	-0.688885	0.620333	0.0034831	0.0523543
ENSG00000117560.7_1	FASLG	chr1:172628158-172636014	+	protein_coding	-0.68855	0.620477	0.044058	0.153063
ENSG00000128245.14_2	YWHAH	chr22:32340447-32353590	+	protein_coding	-0.688321	0.620575	0.0210316	0.105643
ENSG00000130303.12_2	BST2	chr19:17513748-17516457	-	protein_coding	-0.687794	0.620802	0.00483341	0.058294
ENSG00000163508.12_1	EOMES	chr3:27757440-27764202	-	protein_coding	-0.687467	0.620943	0.00634774	0.0633871
ENSG00000167618.9_2	LAIR2	chr19:55009100-55021897	+	protein_coding	-0.685571	0.62176	0.00725162	0.0666813
ENSG00000243811.7_1	APOBEC3D	chr22:39410368-39429281	+	protein_coding	-0.685545	0.621771	0.0160062	0.0935438
ENSG00000170385.9_1	SLC30A1	chr1:211744910-211752084	-	protein_coding	-0.685383	0.621841	0.00383703	0.0537792
ENSG00000162521.18_2	RBBP4	chr1:33116743-33151812	+	protein_coding	-0.683763	0.622539	0.0150811	0.0905322
ENSG00000095139.13_1	ARCN1	chr11:118443105-118473748	+	protein_coding	-0.683222	0.622773	0.00653256	0.0640712
ENSG00000197798.8_2	FAM118B	chr11:126081309-126132881	+	protein_coding	-0.682848	0.622934	0.000838064	0.0327948
ENSG00000145723.16_1	GIN1	chr5:102421704-102455855	-	protein_coding	-0.682725	0.622987	8.38466e-06	0.0096975
ENSG00000179195.15_2	ZNF664	chr12:124456392-124499986	+	protein_coding	-0.681093	0.623693	0.016678	0.095471
ENSG00000137040.9_2	RANBP6	chr9:6011043-6015625	-	protein_coding	-0.680401	0.623992	0.00292864	0.0502862
ENSG00000150753.11_2	CCT5	chr5:10250033-10266524	+	protein_coding	-0.6804	0.623992	0.00054618	0.0296068
ENSG00000161970.12_2	RPL26	chr17:8280838-8286531	-	protein_coding	-0.680331	0.624022	0.000980982	0.0350455
ENSG00000178229.7_1	ZNF543	chr19:57831877-57842144	+	protein_coding	-0.679967	0.624179	0.00111978	0.0366842
ENSG00000116574.5_1	RHOU	chr1:228870824-228882416	+	protein_coding	-0.676786	0.625558	0.000295971	0.0263034
ENSG00000165502.6_2	RPL36AL	chr14:50085237-50087403	-	protein_coding	-0.676589	0.625643	0.00234414	0.0462868
ENSG00000163344.5_1	PMVK	chr1:154897210-154909467	-	protein_coding	-0.676486	0.625687	0.000623507	0.0303326
ENSG00000100911.14_2	PSME2	chr14:24612571-24616779	-	protein_coding	-0.676379	0.625734	0.00258093	0.0482197
ENSG00000163472.18_1	TMEM79	chr1:156252726-156262976	+	protein_coding	-0.675906	0.625939	0.000925422	0.0342363
ENSG00000138381.9_2	ASNSD1	chr2:190526111-190535557	+	protein_coding	-0.675635	0.626057	0.0301012	0.126493
ENSG00000125945.14_1	ZNF436	chr1:23685941-23695935	-	protein_coding	-0.675236	0.62623	0.000162935	0.02245
ENSG00000135521.8_2	LTV1	chr6:144164481-144184949	+	protein_coding	-0.674294	0.626639	0.00674408	0.0649468
ENSG00000149016.15_2	TUT1	chr11:62342517-62359649	-	protein_coding	-0.673536	0.626968	0.00203365	0.0444013
ENSG00000181315.10_2	ZNF322	chr6:26634611-26659980	-	protein_coding	-0.671943	0.627661	0.000138267	0.0221505
ENSG00000174243.9_2	DDX23	chr12:49223547-49246625	-	protein_coding	-0.670502	0.628288	0.00101777	0.0352737
ENSG00000127364.3_2	TAS2R4	chr7:141478242-141480619	+	protein_coding	-0.669307	0.628809	0.00147532	0.0405968
ENSG00000128872.9_2	TMOD2	chr15:52043758-52108565	+	protein_coding	-0.669294	0.628814	0.000486307	0.0289744
ENSG00000196757.7_2	ZNF700	chr19:12035883-12061588	+	protein_coding	-0.668787	0.629035	0.00444524	0.0563215
ENSG00000121851.12_2	POLR3GL	chr1:145456236-145470388	-	protein_coding	-0.668512	0.629155	0.00111285	0.0366842
ENSG00000214114.8_2	MYCBP	chr1:39328636-39339777	-	protein_coding	-0.668431	0.629191	0.00286873	0.0500473
ENSG00000140650.11_2	PMM2	chr16:8882680-8943188	+	protein_coding	-0.667206	0.629725	0.00486859	0.0583752
ENSG00000125743.10_1	SNRPD2	chr19:46190712-46195827	-	protein_coding	-0.666083	0.630216	0.030086	0.126493
ENSG00000119397.16_1	CNTRL	chr9:123837141-123939888	+	protein_coding	-0.665109	0.630641	0.00312222	0.0511866
ENSG00000171291.8_2	ZNF439	chr19:11959541-11994565	+	protein_coding	-0.664991	0.630693	0.0009504	0.0348363
ENSG00000213918.10_2	DNASE1	chr16:3661729-3730144	+	protein_coding	-0.664891	0.630736	0.00116577	0.0376007
ENSG00000183323.12_2	CCDC125	chr5:68576002-68628636	-	protein_coding	-0.664531	0.630894	0.00386519	0.0539823
ENSG00000070190.12_2	DAPP1	chr4:100737990-100791311	+	protein_coding	-0.664313	0.630989	0.00187326	0.0438526
ENSG00000158417.10_1	EIF5B	chr2:99953816-100017789	+	protein_coding	-0.664138	0.631066	0.0179102	0.0980557
ENSG00000180257.13_2	ZNF816	chr19:53452632-53466164	-	protein_coding	-0.66371	0.631253	0.000524207	0.0295903
ENSG00000171428.13_1	NAT1	chr8:18027986-18081198	+	protein_coding	-0.663468	0.631359	1.16138e-07	0.00184752
ENSG00000172349.17_2	IL16	chr15:81451916-81606399	+	protein_coding	-0.66336	0.631406	0.000103573	0.0197432
ENSG00000135211.5_1	TMEM60	chr7:77423045-77427897	-	protein_coding	-0.663244	0.631457	0.00314691	0.0513446
ENSG00000149636.15_2	DSN1	chr20:35380194-35402221	-	protein_coding	-0.662788	0.631657	0.000640836	0.0305585
ENSG00000185946.15_2	RNPC3	chr1:104068313-104097861	+	protein_coding	-0.66273	0.631682	0.00187082	0.0438526
ENSG00000142444.6_1	C19orf52	chr19:11039409-11044211	+	protein_coding	-0.661946	0.632025	0.0101099	0.0767061
ENSG00000167984.17_2	NLRC3	chr16:3589033-3627401	-	protein_coding	-0.661856	0.632065	0.0117033	0.081549
ENSG00000158042.8_1	MRPL17	chr11:6702013-6704632	-	protein_coding	-0.661766	0.632104	0.000435407	0.0273773
ENSG00000168906.12_1	MAT2A	chr2:85766288-85772403	+	protein_coding	-0.661747	0.632112	0.000850955	0.0329367
ENSG00000167094.15_1	TTC16	chr9:130478345-130493879	+	protein_coding	-0.66158	0.632186	0.0085423	0.0716886
ENSG00000196981.3_2	WDR5B	chr3:122131179-122134898	-	protein_coding	-0.660904	0.632482	0.0066814	0.0646519
ENSG00000127334.10_2	DYRK2	chr12:68042118-68059186	+	protein_coding	-0.66088	0.632492	0.0158165	0.0927763
ENSG00000124562.9_2	SNRPC	chr6:34725183-34741571	+	protein_coding	-0.660629	0.632602	0.00628398	0.0632656
ENSG00000265681.7_2	RPL17	chr18:47014823-47018893	-	protein_coding	-0.660386	0.632709	0.0396104	0.145252
ENSG00000239713.7_1	APOBEC3G	chr22:39436966-39483748	+	protein_coding	-0.659413	0.633136	0.0162729	0.094547
ENSG00000135315.11_1	CEP162	chr6:84833960-84937353	-	protein_coding	-0.659382	0.633149	0.00128871	0.038901
ENSG00000117751.17_2	PPP1R8	chr1:28157289-28178187	+	protein_coding	-0.658877	0.633371	0.00355774	0.0525986
ENSG00000189298.13_1	ZKSCAN3	chr6:28317691-28336954	+	protein_coding	-0.658704	0.633447	0.000563231	0.0296303
ENSG00000165629.19_1	ATP5C1	chr10:7830092-7849778	+	protein_coding	-0.658359	0.633599	0.00177885	0.0432988
ENSG00000101343.14_1	CRNKL1	chr20:20015012-20036690	-	protein_coding	-0.657657	0.633907	0.00173686	0.0427047
ENSG00000204520.12_2	MICA	chr6:31367561-31383092	+	protein_coding	-0.657248	0.634087	0.0073896	0.0673474
ENSG00000186272.12_2	ZNF17	chr19:57922531-57933307	+	protein_coding	-0.65712	0.634143	0.00166724	0.0418984
ENSG00000184619.3_2	KRBA2	chr17:8271955-8280029	-	protein_coding	-0.656468	0.634429	0.000651724	0.0305585
ENSG00000029639.10_1	TFB1M	chr6:155578643-155635627	-	protein_coding	-0.65533	0.63493	0.000569982	0.0296303
ENSG00000174780.15_2	SRP72	chr4:57333081-57369846	+	protein_coding	-0.654909	0.635116	0.0035944	0.0525986
ENSG00000183309.11_1	ZNF623	chr8:144718183-144738588	+	protein_coding	-0.654446	0.635319	0.00120269	0.037798
ENSG00000250067.11_2	YJEFN3	chr19:19639670-19648390	+	protein_coding	-0.654439	0.635322	0.00615682	0.0628644
ENSG00000148153.13_1	INIP	chr9:115446206-115480516	-	protein_coding	-0.654096	0.635474	0.000153221	0.02245
ENSG00000136280.15_2	CCM2	chr7:45039074-45116068	+	protein_coding	-0.653918	0.635552	0.00432467	0.0558416
ENSG00000163481.7_2	RNF25	chr2:219528587-219537134	-	protein_coding	-0.653746	0.635628	0.00164743	0.0418984
ENSG00000132603.13_2	NIP7	chr16:69373333-69377014	+	protein_coding	-0.653556	0.635711	0.00152	0.040776
ENSG00000152464.14_2	RPP38	chr10:15139179-15181817	+	protein_coding	-0.653308	0.635821	0.0407748	0.147018
ENSG00000198189.10_2	HSD17B11	chr4:88257762-88312538	-	protein_coding	-0.653158	0.635887	0.023071	0.110043
ENSG00000063046.17_2	EIF4B	chr12:53399942-53435993	+	protein_coding	-0.652501	0.636177	0.0133953	0.0864592
ENSG00000188725.7_1	SMIM15	chr5:60453536-60458301	-	protein_coding	-0.652378	0.636231	0.00588936	0.0623282
ENSG00000103415.11_1	HMOX2	chr16:4524691-4560348	+	protein_coding	-0.652057	0.636372	0.00338019	0.0518707
ENSG00000071575.11_1	TRIB2	chr2:12857015-12882860	+	protein_coding	-0.651252	0.636728	0.00724866	0.0666813
ENSG00000188186.10_1	LAMTOR4	chr7:99746530-99753567	+	protein_coding	-0.650702	0.63697	0.00658309	0.0643266
ENSG00000111348.8_2	ARHGDIB	chr12:15094951-15114662	-	protein_coding	-0.649641	0.637439	0.0226247	0.109129
ENSG00000136936.10_1	XPA	chr9:100437191-100459639	-	protein_coding	-0.64914	0.63766	0.0122012	0.0831964
ENSG00000004700.15_2	RECQL	chr12:21621845-21654603	-	protein_coding	-0.648951	0.637744	0.00296399	0.0503797
ENSG00000180096.11_2	SEPT1	chr16:30389454-30407312	-	protein_coding	-0.64893	0.637753	0.0076143	0.0683085
ENSG00000141446.10_1	ESCO1	chr18:19109242-19180845	-	protein_coding	-0.647773	0.638265	0.00715535	0.0664491
ENSG00000198830.10_1	HMGN2	chr1:26798941-26802463	+	protein_coding	-0.647139	0.638545	0.00463699	0.057138
ENSG00000143314.12_2	MRPL24	chr1:156707095-156711382	-	protein_coding	-0.646146	0.638985	0.00642047	0.0635179
ENSG00000163565.18_2	IFI16	chr1:158969758-159024945	+	protein_coding	-0.645595	0.639229	0.00148949	0.0405968
ENSG00000182712.15_2	CMC4	chrX:154289897-154299637	-	protein_coding	-0.645559	0.639245	0.0109814	0.0790908
ENSG00000146833.15_2	TRIM4	chr7:99474581-99517223	-	protein_coding	-0.644423	0.639749	0.000158184	0.02245
ENSG00000204472.12_2	AIF1	chr6:31582961-31584798	+	protein_coding	-0.644174	0.639859	0.0211703	0.105884
ENSG00000147604.13_1	RPL7	chr8:74202502-74208024	-	protein_coding	-0.643999	0.639937	0.00193183	0.0440911
ENSG00000189180.15_1	ZNF33A	chr10:38299578-38354016	+	protein_coding	-0.64334	0.640229	0.0381352	0.142374
ENSG00000121931.15_1	LRIF1	chr1:111489807-111506701	-	protein_coding	-0.643314	0.64024	0.00328367	0.0517813
ENSG00000117475.13_1	BLZF1	chr1:169337208-169365778	+	protein_coding	-0.643226	0.64028	0.00108002	0.0366222
ENSG00000117697.14_1	NSL1	chr1:212899495-212965124	-	protein_coding	-0.643217	0.640283	0.00295764	0.0503749
ENSG00000151304.5_1	SRFBP1	chr5:121297656-121411265	+	protein_coding	-0.643022	0.64037	0.00643317	0.063604
ENSG00000276231.4_1	PIK3R6	chr17:8706041-8770994	-	protein_coding	-0.642847	0.640448	0.00416686	0.055331
ENSG00000081386.12_1	ZNF510	chr9:99518147-99540411	-	protein_coding	-0.642362	0.640663	0.00349967	0.0523543
ENSG00000198783.5_1	ZNF830	chr17:33288549-33290794	+	protein_coding	-0.640316	0.641572	0.0140684	0.087631
ENSG00000112773.15_2	FAM46A	chr6:82201156-82462491	-	protein_coding	-0.639693	0.641849	0.00133454	0.0394608
ENSG00000163682.15_2	RPL9	chr4:39455744-39460568	-	protein_coding	-0.639455	0.641955	0.00217265	0.0453221
ENSG00000134001.12_2	EIF2S1	chr14:67826714-67853233	+	protein_coding	-0.639388	0.641985	0.00881465	0.0723174
ENSG00000079785.14_2	DDX1	chr2:15731302-15771235	+	protein_coding	-0.639193	0.642072	0.00187822	0.0438526
ENSG00000105366.15_1	SIGLEC8	chr19:51954101-51961710	-	protein_coding	-0.638781	0.642255	0.00824844	0.0704364
ENSG00000204305.13_2	AGER	chr6:32148745-32152101	-	protein_coding	-0.638141	0.64254	0.00328397	0.0517813
ENSG00000178695.5_1	KCTD12	chr13:77454301-77460525	-	protein_coding	-0.638012	0.642598	0.0196904	0.102599
ENSG00000151500.14_1	THYN1	chr11:134118173-134123264	-	protein_coding	-0.63729	0.642919	0.000543812	0.0296068
ENSG00000144746.6_1	ARL6IP5	chr3:69134095-69155217	+	protein_coding	-0.637134	0.642989	0.0456173	0.156047
ENSG00000092067.5_1	CEBPE	chr14:23586513-23588825	-	protein_coding	-0.637052	0.643026	0.00987844	0.0760999
ENSG00000148362.10_1	C9orf142	chr9:139886870-139888436	+	protein_coding	-0.63701	0.643044	0.0100649	0.0765724
ENSG00000118680.12_1	MYL12B	chr18:3261907-3278282	+	protein_coding	-0.635847	0.643563	0.0116573	0.0814068
ENSG00000198642.6_2	KLHL9	chr9:21329670-21335379	-	protein_coding	-0.635826	0.643572	0.00513465	0.0598403
ENSG00000137574.10_1	TGS1	chr8:56685701-56738007	+	protein_coding	-0.635531	0.643704	0.00189908	0.0438526
ENSG00000117899.10_2	MESDC2	chr15:81238630-81282219	-	protein_coding	-0.635443	0.643743	0.000672332	0.0305585
ENSG00000122033.14_1	MTIF3	chr13:28009780-28024728	-	protein_coding	-0.635338	0.64379	0.00687282	0.0655472
ENSG00000125901.5_1	MRPS26	chr20:3026591-3028900	+	protein_coding	-0.6352	0.643851	0.00378837	0.0535693
ENSG00000161813.21_2	LARP4	chr12:50786166-50873787	+	protein_coding	-0.634806	0.644028	0.00422541	0.0555038
ENSG00000187994.13_2	RINL	chr19:39358474-39368919	-	protein_coding	-0.634155	0.644318	0.00136724	0.0399265
ENSG00000102241.11_1	HTATSF1	chrX:135579238-135594505	+	protein_coding	-0.632415	0.645096	0.0157453	0.0925976
ENSG00000152133.14_1	GPATCH11	chr2:37311594-37326387	+	protein_coding	-0.632264	0.645163	0.00957711	0.0753171
ENSG00000164430.15_2	MB21D1	chr6:74123238-74161999	-	protein_coding	-0.632228	0.645179	0.000545096	0.0296068
ENSG00000116237.15_1	ICMT	chr1:6281253-6296032	-	protein_coding	-0.632116	0.645229	0.00548785	0.0615227
ENSG00000113522.13_1	RAD50	chr5:131891711-131982036	+	protein_coding	-0.631408	0.645546	0.00706629	0.0661513
ENSG00000126226.21_2	PCID2	chr13:113831853-113863029	-	protein_coding	-0.631234	0.645624	0.00883235	0.0723507
ENSG00000119812.18_2	FAM98A	chr2:33808725-33824449	-	protein_coding	-0.631227	0.645627	0.000512797	0.0295903
ENSG00000196110.7_1	ZNF699	chr19:9404951-9420514	-	protein_coding	-0.631096	0.645686	0.00241852	0.0469008
ENSG00000130332.14_2	LSM7	chr19:2321516-2328619	-	protein_coding	-0.629875	0.646233	0.00689028	0.0655958
ENSG00000182004.12_1	SNRPE	chr1:203830731-203839678	+	protein_coding	-0.629722	0.646301	0.0484474	0.160831
ENSG00000226979.8_1	LTA	chr6:31539831-31542101	+	protein_coding	-0.629314	0.646484	0.000267397	0.0248758
ENSG00000122435.9_1	TRMT13	chr1:100598706-100616053	+	protein_coding	-0.629215	0.646528	0.00552448	0.0616726
ENSG00000089009.15_1	RPL6	chr12:112842994-112856642	-	protein_coding	-0.62874	0.646741	0.0102329	0.0769309
ENSG00000006625.17_2	GGCT	chr7:30536237-30544460	-	protein_coding	-0.628428	0.646881	0.0103954	0.0772334
ENSG00000130177.14_1	CDC16	chr13:115000362-115038198	+	protein_coding	-0.627758	0.647182	0.00154875	0.0410602
ENSG00000189043.9_1	NDUFA4	chr7:10971578-10979883	-	protein_coding	-0.627648	0.647231	0.0133512	0.0864592
ENSG00000157593.17_2	SLC35B2	chr6:44221833-44225627	-	protein_coding	-0.627262	0.647404	0.0310408	0.128325
ENSG00000119636.15_2	BBOF1	chr14:74486056-74549566	+	protein_coding	-0.627067	0.647491	0.0129343	0.0854481
ENSG00000198755.10_1	RPL10A	chr6:35436185-35438562	+	protein_coding	-0.626686	0.647663	0.00259926	0.0483491
ENSG00000134014.16_2	ELP3	chr8:27947190-28048673	+	protein_coding	-0.626627	0.647689	0.00550497	0.0615837
ENSG00000267680.5_1	ZNF224	chr19:44598492-44614039	+	protein_coding	-0.626565	0.647717	0.0182523	0.0991024
ENSG00000197362.14_2	ZNF786	chr7:148766735-148787874	-	protein_coding	-0.626279	0.647845	1.65124e-05	0.014039
ENSG00000198918.7_1	RPL39	chrX:118920467-118925606	-	protein_coding	-0.626189	0.647885	0.00792541	0.0696046
ENSG00000213920.8_2	MDP1	chr14:24683143-24685276	-	protein_coding	-0.625558	0.648169	0.000363445	0.0269421
ENSG00000064012.21_2	CASP8	chr2:202098166-202152434	+	protein_coding	-0.625509	0.648191	0.0279877	0.12195
ENSG00000114026.21_2	OGG1	chr3:9791628-9829903	+	protein_coding	-0.624145	0.648804	0.00109908	0.0366842
ENSG00000120253.13_1	NUP43	chr6:150045451-150070801	-	protein_coding	-0.624088	0.64883	0.000538012	0.0295903
ENSG00000197747.8_1	S100A10	chr1:151955391-151966866	-	protein_coding	-0.623947	0.648893	0.0165494	0.095144
ENSG00000146192.14_1	FGD2	chr6:36973422-36996846	+	protein_coding	-0.623936	0.648898	0.00442124	0.0562214
ENSG00000124383.8_1	MPHOSPH10	chr2:71357444-71377231	+	protein_coding	-0.623083	0.649282	0.00845171	0.0711805
ENSG00000176444.18_1	CLK2	chr1:155232659-155248282	-	protein_coding	-0.622853	0.649385	0.0014848	0.0405968
ENSG00000149541.9_1	B3GAT3	chr11:62382768-62389647	-	protein_coding	-0.622067	0.649739	0.0217019	0.107116
ENSG00000164985.14_1	PSIP1	chr9:15464064-15511017	-	protein_coding	-0.622035	0.649754	0.0422091	0.14948
ENSG00000009954.10_1	BAZ1B	chr7:72854728-72936608	-	protein_coding	-0.621943	0.649795	0.00617148	0.0629121
ENSG00000198851.9_1	CD3E	chr11:118175260-118186890	+	protein_coding	-0.621772	0.649872	0.0173883	0.0967054
ENSG00000108561.8_2	C1QBP	chr17:5336097-5352150	-	protein_coding	-0.621769	0.649874	0.00559024	0.0620046
ENSG00000175376.8_1	EIF1AD	chr11:65764016-65769647	-	protein_coding	-0.621493	0.649998	0.00179124	0.0432988
ENSG00000182108.9_2	DEXI	chr16:11022748-11036317	-	protein_coding	-0.621266	0.6501	0.0172208	0.0964269
ENSG00000188846.13_1	RPL14	chr3:40498783-40510078	+	protein_coding	-0.621196	0.650132	0.0217003	0.107116
ENSG00000142875.19_2	PRKACB	chr1:84543745-84704181	+	protein_coding	-0.620648	0.650379	0.0344096	0.135473
ENSG00000096401.7_1	CDC5L	chr6:44355262-44418163	+	protein_coding	-0.62034	0.650517	0.00315595	0.0513867
ENSG00000109475.16_1	RPL34	chr4:109541722-109551568	+	protein_coding	-0.619502	0.650896	0.000144811	0.0221505
ENSG00000076650.6_1	GPATCH1	chr19:33571786-33621448	+	protein_coding	-0.619468	0.650911	0.000353143	0.0269421
ENSG00000107897.18_2	ACBD5	chr10:27484143-27531059	-	protein_coding	-0.619174	0.651044	0.0190756	0.100763
ENSG00000116459.10_1	ATP5F1	chr1:111991486-112005395	+	protein_coding	-0.61901	0.651118	0.00724563	0.0666813
ENSG00000151461.19_2	UPF2	chr10:11962021-12085169	-	protein_coding	-0.61896	0.65114	0.0167677	0.0957431
ENSG00000166135.13_1	HIF1AN	chr10:102288829-102319755	+	protein_coding	-0.618942	0.651148	0.00136325	0.0399265
ENSG00000147955.16_1	SIGMAR1	chr9:34634719-34637806	-	protein_coding	-0.618502	0.651347	0.000811298	0.0326024
ENSG00000172543.7_2	CTSW	chr11:65647280-65651212	+	protein_coding	-0.618396	0.651395	0.0138316	0.0872161
ENSG00000003056.3	M6PR	chr12:9092959-9102551	-	protein_coding	-0.617657	0.651728	0.020133	0.103476
ENSG00000127993.15_2	RBM48	chr7:92158087-92167319	+	protein_coding	-0.617589	0.651759	0.0315351	0.129461
ENSG00000171806.11_2	METTL18	chr1:169761670-169764107	-	protein_coding	-0.617264	0.651906	0.00372443	0.0532329
ENSG00000213995.11_2	NAXD	chr13:111267807-111292340	+	protein_coding	-0.616769	0.65213	0.00539676	0.0612349
ENSG00000005175.9_2	RPAP3	chr12:48055032-48099844	-	protein_coding	-0.616412	0.652291	0.00149761	0.0405968
ENSG00000168569.7_2	TMEM223	chr11:62539101-62559493	-	protein_coding	-0.616407	0.652293	0.0082161	0.0703453
ENSG00000169715.14_1	MT1E	chr16:56659387-56661024	+	protein_coding	-0.616259	0.65236	0.0135781	0.0867474
ENSG00000108788.11_1	MLX	chr17:40719086-40725257	+	protein_coding	-0.615848	0.652546	0.00584717	0.0622602
ENSG00000101191.16_2	DIDO1	chr20:61509090-61569304	-	protein_coding	-0.615314	0.652788	0.00710543	0.0661787
ENSG00000173214.5_2	MFSD4B	chr6:111580551-111592370	+	protein_coding	-0.615171	0.652852	0.00082246	0.0326024
ENSG00000091483.6_1	FH	chr1:241660903-241683061	-	protein_coding	-0.615058	0.652903	0.00140505	0.0400709
ENSG00000164405.10_1	UQCRQ	chr5:132202252-132203723	+	protein_coding	-0.614911	0.65297	0.00137748	0.0399908
ENSG00000048392.11_1	RRM2B	chr8:103216730-103251346	-	protein_coding	-0.614609	0.653107	0.0316613	0.129641
ENSG00000164414.16_2	SLC35A1	chr6:88180341-88222054	+	protein_coding	-0.61423	0.653278	0.00485457	0.0583752
ENSG00000026950.16_2	BTN3A1	chr6:26402465-26415444	+	protein_coding	-0.613913	0.653422	0.0312355	0.128596
ENSG00000104886.10_2	PLEKHJ1	chr19:2230083-2237703	-	protein_coding	-0.613127	0.653778	4.98578e-05	0.0167126
ENSG00000169299.13_1	PGM2	chr4:37828255-37864558	+	protein_coding	-0.612834	0.653911	0.0243476	0.113484
ENSG00000136261.14_1	BZW2	chr7:16685756-16746148	+	protein_coding	-0.612547	0.654041	0.0137482	0.0870576
ENSG00000164307.12_2	ERAP1	chr5:96096514-96143803	-	protein_coding	-0.612538	0.654045	0.00282495	0.0497385
ENSG00000168275.14_1	COA6	chr1:234509202-234519795	+	protein_coding	-0.611954	0.65431	0.00219089	0.0453221
ENSG00000104408.9_2	EIF3E	chr8:109213445-109447562	-	protein_coding	-0.611808	0.654376	0.00472454	0.0575482
ENSG00000124786.9_1	SLC35B3	chr6:8413301-8435716	-	protein_coding	-0.610704	0.654877	0.0032605	0.0517776
ENSG00000204713.10_1	TRIM27	chr6:28870779-28891766	-	protein_coding	-0.610364	0.655031	0.000693746	0.0310003
ENSG00000277972.1_1	CISD3	chr17:36886488-36891297	+	protein_coding	-0.610237	0.655089	0.00152416	0.0408188
ENSG00000125482.12_1	TTF1	chr9:135250935-135282238	-	protein_coding	-0.609845	0.655267	0.000986266	0.0350455
ENSG00000177352.9_1	CCDC71	chr3:49199968-49203754	-	protein_coding	-0.609444	0.655449	0.0362805	0.138813
ENSG00000122986.13_1	HVCN1	chr12:111065646-111142755	-	protein_coding	-0.609413	0.655463	0.00393792	0.0543968
ENSG00000118412.12_2	CASP8AP2	chr6:90539613-90584155	+	protein_coding	-0.609006	0.655648	0.00466672	0.0572384
ENSG00000135637.13_2	CCDC142	chr2:74699113-74710535	-	protein_coding	-0.608897	0.655698	0.000643915	0.0305585
ENSG00000155438.11_2	NIFK	chr2:122484521-122494499	-	protein_coding	-0.608519	0.655869	0.0172586	0.0965707
ENSG00000169220.17_1	RGS14	chr5:176784838-176799602	+	protein_coding	-0.608273	0.655981	0.00452589	0.0565937
ENSG00000009790.14_1	TRAF3IP3	chr1:209929377-209955665	+	protein_coding	-0.607714	0.656236	0.00398416	0.0545322
ENSG00000198242.13_1	RPL23A	chr17:27046411-27051377	+	protein_coding	-0.607453	0.656354	0.00142523	0.0401488
ENSG00000135900.3_1	MRPL44	chr2:224822121-224832431	+	protein_coding	-0.606985	0.656567	0.00269557	0.0487484
ENSG00000144026.11_2	ZNF514	chr2:95813075-95831158	-	protein_coding	-0.606903	0.656605	0.000733528	0.0316765
ENSG00000123353.9_1	ORMDL2	chr12:56211703-56215663	+	protein_coding	-0.606562	0.65676	0.0143019	0.0886308
ENSG00000185728.16_2	YTHDF3	chr8:64081112-64125344	+	protein_coding	-0.606557	0.656762	0.00450371	0.0564579
ENSG00000136942.14_1	RPL35	chr9:127620159-127624260	-	protein_coding	-0.606487	0.656794	0.000333489	0.0268852
ENSG00000105866.13_1	SP4	chr7:21467652-21554440	+	protein_coding	-0.606451	0.65681	0.0219131	0.107458
ENSG00000113161.15_2	HMGCR	chr5:74632154-74657929	+	protein_coding	-0.605925	0.65705	0.0154701	0.0919305
ENSG00000085760.14_1	MTIF2	chr2:55463731-55496483	-	protein_coding	-0.605461	0.657261	0.00235251	0.0463364
ENSG00000273899.4_2	NOL12	chr22:38077680-38089485	+	protein_coding	-0.605378	0.657299	5.54109e-05	0.0167126
ENSG00000133985.2_1	TTC9	chr14:71108504-71142077	+	protein_coding	-0.605152	0.657402	0.00298677	0.0504239
ENSG00000119446.13_1	RBM18	chr9:124999903-125027118	-	protein_coding	-0.605138	0.657409	0.00119605	0.037798
ENSG00000139233.6_2	LLPH	chr12:66510335-66524548	-	protein_coding	-0.605035	0.657455	0.00041093	0.0269421
ENSG00000107938.17_1	EDRF1	chr10:127408084-127452712	+	protein_coding	-0.604401	0.657744	0.000993458	0.0351198
ENSG00000183291.15_2	SEP15	chr1:87328128-87380107	-	protein_coding	-0.603991	0.657932	0.0393347	0.144714
ENSG00000122034.13_2	GTF3A	chr13:27998681-28009960	+	protein_coding	-0.603444	0.658181	0.00841212	0.0711535
ENSG00000137154.12_1	RPS6	chr9:19375713-19380252	-	protein_coding	-0.603343	0.658227	0.0101311	0.0767599
ENSG00000162869.15_2	PPP1R21	chr2:48667737-48742530	+	protein_coding	-0.602434	0.658642	0.01465	0.0895667
ENSG00000164543.5_1	STK17A	chr7:43622357-43666385	+	protein_coding	-0.602248	0.658727	0.00245256	0.0472291
ENSG00000107201.9_1	DDX58	chr9:32455703-32526322	-	protein_coding	-0.601939	0.658868	0.0344136	0.135473
ENSG00000145882.10_1	PCYOX1L	chr5:148737570-148749216	+	protein_coding	-0.601806	0.658929	0.00708441	0.0661513
ENSG00000231500.6_1	RPS18	chr6:33239787-33244287	+	protein_coding	-0.601781	0.65894	0.00465613	0.0572336
ENSG00000196072.11_1	BLOC1S2	chr10:102033037-102046469	-	protein_coding	-0.601582	0.659031	0.0030975	0.0511351
ENSG00000125551.18_1	PLGLB2	chr2:88047606-88058312	+	protein_coding	-0.601525	0.659057	0.0055906	0.0620046
ENSG00000169019.10_1	COMMD8	chr4:47452813-47465736	-	protein_coding	-0.601425	0.659103	0.0121782	0.0831964
ENSG00000082898.16_1	XPO1	chr2:61704984-61765761	-	protein_coding	-0.601319	0.659151	0.00238075	0.0464698
ENSG00000002919.14_1	SNX11	chr17:46180719-46200436	+	protein_coding	-0.600916	0.659335	0.00916267	0.073684
ENSG00000187257.15_2	RSBN1L	chr7:77325760-77412339	+	protein_coding	-0.60039	0.659576	0.00674529	0.0649468
ENSG00000153037.13_2	SRP19	chr5:112196919-112205485	+	protein_coding	-0.60027	0.659631	0.00317132	0.0515316
ENSG00000008952.16_1	SEC62	chr3:169684423-169716161	+	protein_coding	-0.599993	0.659757	0.00897735	0.0730271
ENSG00000243335.8_2	KCTD7	chr7:66093868-66276174	+	protein_coding	-0.599501	0.659982	0.000811483	0.0326024
ENSG00000008988.9_1	RPS20	chr8:56979854-56987140	-	protein_coding	-0.599086	0.660172	0.0134044	0.0864592
ENSG00000065427.14_2	KARS	chr16:75661372-75682541	-	protein_coding	-0.598575	0.660406	9.95809e-05	0.0197432
ENSG00000006555.10_1	TTC22	chr1:55245385-55266940	-	protein_coding	-0.597911	0.66071	0.00258197	0.0482197
ENSG00000066455.12_1	GOLGA5	chr14:93260576-93306308	+	protein_coding	-0.597801	0.66076	0.000356796	0.0269421
ENSG00000136870.10_2	ZNF189	chr9:104161155-104172942	+	protein_coding	-0.597798	0.660762	0.000514905	0.0295903
ENSG00000116586.11_1	LAMTOR2	chr1:156024543-156028301	+	protein_coding	-0.597749	0.660784	0.00141591	0.040079
ENSG00000185009.12_1	AP3M1	chr10:75880013-75910821	-	protein_coding	-0.597562	0.66087	0.00535487	0.061021
ENSG00000114850.6_1	SSR3	chr3:156257929-156272973	-	protein_coding	-0.597474	0.66091	0.013003	0.0855717
ENSG00000179041.3_2	RRS1	chr8:67341263-67342968	+	protein_coding	-0.597245	0.661015	0.00150684	0.0406342
ENSG00000091181.19_1	IL5RA	chr3:3108010-3168297	-	protein_coding	-0.596592	0.661314	0.0415515	0.148506
ENSG00000167447.12_2	SMG8	chr17:57286761-57292608	+	protein_coding	-0.59644	0.661384	0.000582999	0.0296803
ENSG00000125691.12_2	RPL23	chr17:37004118-37010096	-	protein_coding	-0.596423	0.661392	0.00278513	0.049423
ENSG00000138768.14_2	USO1	chr4:76649777-76735439	+	protein_coding	-0.595198	0.661954	0.0127933	0.0849519
ENSG00000153767.9_2	GTF2E1	chr3:120461484-120501916	+	protein_coding	-0.594937	0.662073	0.00887798	0.0726186
ENSG00000137656.11_2	BUD13	chr11:116618886-116643704	-	protein_coding	-0.594722	0.662172	0.000313003	0.0263377
ENSG00000198042.10_2	MAK16	chr8:33342268-33358778	+	protein_coding	-0.594558	0.662247	0.00217669	0.0453221
ENSG00000205571.12_2	SMN2	chr5:69345439-69374349	+	protein_coding	-0.594453	0.662296	0.00600912	0.0626024
ENSG00000138182.14_1	KIF20B	chr10:91461367-91534696	+	protein_coding	-0.594439	0.662302	0.0258178	0.117524
ENSG00000161929.14_1	SCIMP	chr17:5112256-5138155	-	protein_coding	-0.594223	0.662401	0.00206307	0.0445885
ENSG00000116478.11_1	HDAC1	chr1:32757687-32799236	+	protein_coding	-0.593828	0.662582	0.00460833	0.0570386
ENSG00000189266.11_2	PNRC2	chr1:24285599-24289952	+	protein_coding	-0.593285	0.662832	0.0109848	0.0790908
ENSG00000244509.3_1	APOBEC3C	chr22:39410088-39416357	+	protein_coding	-0.593101	0.662917	0.0039529	0.0543968
ENSG00000147679.11_2	UTP23	chr8:117778742-117861702	+	protein_coding	-0.592821	0.663045	0.00707588	0.0661513
ENSG00000178917.15_2	ZNF852	chr3:44540462-44552128	-	protein_coding	-0.592598	0.663148	0.00820554	0.0703181
ENSG00000114503.10_2	NCBP2	chr3:196662273-196669468	-	protein_coding	-0.592148	0.663355	0.0132195	0.0861162
ENSG00000213015.8_2	ZNF580	chr19:56146382-56154835	+	protein_coding	-0.592126	0.663365	0.00405782	0.0545363
ENSG00000275464.4_2	CH507-9B2.5	chr21:45527204-45551063	+	protein_coding	-0.592044	0.663402	0.0112596	0.0800791
ENSG00000123200.16_2	ZC3H13	chr13:46528600-46626894	-	protein_coding	-0.591985	0.66343	0.0141745	0.0880811
ENSG00000151292.17_2	CSNK1G3	chr5:122847793-122952739	+	protein_coding	-0.591416	0.663691	0.0125518	0.0844285
ENSG00000159618.15_1	ADGRG5	chr16:57576333-57625593	+	protein_coding	-0.590774	0.663986	0.00142595	0.0401488
ENSG00000136147.17_2	PHF11	chr13:50069746-50103123	+	protein_coding	-0.590358	0.664178	0.00228077	0.0458998
ENSG00000237190.3_1	CDKN2AIPNL	chr5:133737778-133747589	-	protein_coding	-0.589882	0.664397	0.0208845	0.105332
ENSG00000163510.13_1	CWC22	chr2:180809603-180871840	-	protein_coding	-0.589747	0.664459	0.00798018	0.0696468
ENSG00000198146.4_2	ZNF770	chr15:35270542-35280488	-	protein_coding	-0.589425	0.664608	0.0258759	0.117556
ENSG00000273542.1_1	HIST1H4K	chr6:27798994-27799305	-	protein_coding	-0.589261	0.664683	0.0348294	0.136161
ENSG00000244754.8_2	N4BP2L2	chr13:33006554-33113022	-	protein_coding	-0.589177	0.664722	0.00652997	0.0640712
ENSG00000198668.10_2	CALM1	chr14:90862846-90874605	+	protein_coding	-0.588956	0.664824	0.0266408	0.118893
ENSG00000166801.15_1	FAM111A	chr11:58910221-58922512	+	protein_coding	-0.588913	0.664844	0.0463145	0.15737
ENSG00000215271.7_2	HOMEZ	chr14:23741631-23768656	-	protein_coding	-0.588565	0.665004	0.000118039	0.0211762
ENSG00000148296.6_1	SURF6	chr9:136195610-136203235	-	protein_coding	-0.588176	0.665183	0.00288196	0.0500558
ENSG00000205765.8_1	C5orf51	chr5:41904290-41921738	+	protein_coding	-0.588055	0.665239	0.00119502	0.037798
ENSG00000086598.10_1	TMED2	chr12:124069078-124083124	+	protein_coding	-0.587971	0.665278	0.00265915	0.0484893
ENSG00000162623.15_1	TYW3	chr1:75198836-75232362	+	protein_coding	-0.587859	0.665329	0.00596789	0.0624587
ENSG00000139684.13_2	ESD	chr13:47345391-47371367	-	protein_coding	-0.587331	0.665573	0.0106616	0.0782047
ENSG00000115484.14_1	CCT4	chr2:62095224-62115939	-	protein_coding	-0.587052	0.665702	0.00364317	0.0527662
ENSG00000008517.16_2	IL32	chr16:3115298-3132193	+	protein_coding	-0.587022	0.665715	0.000748906	0.0319399
ENSG00000115145.9_1	STAM2	chr2:152973315-153032506	-	protein_coding	-0.586882	0.66578	0.0114829	0.0807831
ENSG00000089195.14_1	TRMT6	chr20:5917881-5931204	-	protein_coding	-0.586572	0.665923	0.00607992	0.0628113
ENSG00000167395.10_2	ZNF646	chr16:31085743-31095517	+	protein_coding	-0.586374	0.666015	0.00218409	0.0453221
ENSG00000111364.15_1	DDX55	chr12:124086624-124105488	+	protein_coding	-0.586027	0.666175	0.00591524	0.0623882
ENSG00000146731.10_1	CCT6A	chr7:56119323-56131682	+	protein_coding	-0.585913	0.666228	0.00330727	0.0517813
ENSG00000213937.3_2	CLDN9	chr16:3062457-3064506	+	protein_coding	-0.585665	0.666342	0.000865747	0.0332664
ENSG00000151657.11_1	KIN	chr10:7792925-7829944	-	protein_coding	-0.58564	0.666354	0.00399659	0.0545322
ENSG00000225921.6_1	NOL7	chr6:13615559-13632971	+	protein_coding	-0.585484	0.666426	0.00157487	0.0413416
ENSG00000234444.9_2	ZNF736	chr7:63767837-63815238	+	protein_coding	-0.585404	0.666463	0.0125752	0.0844386
ENSG00000110107.8_2	PRPF19	chr11:60658202-60674060	-	protein_coding	-0.585231	0.666542	0.00127329	0.0387567
ENSG00000162244.10_2	RPL29	chr3:52027616-52029958	-	protein_coding	-0.585144	0.666583	0.0414185	0.148371
ENSG00000143952.19_1	VPS54	chr2:64119280-64246206	-	protein_coding	-0.585054	0.666624	0.00665083	0.064513
