# Supplementary material for: Baduanjin exerts anti-diabetic and anti-depression effects by regulating the expression of mRNA, lncRNA, and circRNA
Source: Chin Med. 2019 Feb 1;14:3. doi: 10.1186/s13020-019-0225-1 (PMC6359771; doi:10.1186/s13020-019-0225-1)
Supplement: Supplementary file 3 — Additional file 3. Differentially expressed circRNAs. [file 13020_2019_225_MOESM3_ESM.xlsx]

## Sheet: up
CircRNA Annotation													DE Statistic
circRNA_ID	Locus	Gene_Name	Database	Length	Exons_Num	Genomic_Length	Flank_Intron	Trans_ID	RefSeq_ID	Samples	Annotation	circRNA_Study	log2FC	Fold_Change	p_value	q_value
chr16:88677675-88677944:+	chr16:88677675-88677944:+	ZC3H18	CIRCexplorer2	269	1	269	chr16:88675459-88677675|chr16:88677944-88688604	ENST00000301011	NA	NA	NA	NA	1.73582	3.33069	0.00255797	0.141851
hsa_circ_0021351	chr11:16362557-16362798:-	SOX6	circBase	241	1	241	chr11:16340199-16362557|chr11:16362798-16497861	ENST00000352083	NM_017508	K562, Bj	ANNOTATED, CDS, coding, INTERNAL, OVCODE, OVEXON	Salzman2013	1.72242	3.2999	0.00119435	0.0984874
hsa_circ_0057049	chr2:172305190-172309723:+	DCAF17	circBase	306	3	4533	chr2:172300123-172305190|chr2:172309723-172314480	ENST00000468592	NM_025000	Gm12878, Bj, Ag04450	ANNOTATED, CDS, coding, INTERNAL, OVCODE, OVEXON	Salzman2013	1.61573	3.06466	0.0021885	0.125664
chr3:182538047-182547540:+	chr3:182538047-182547540:+	ATP11B	CIRCexplorer2	288	3	9493	chr3:182511574-182538047|chr3:182547540-182553822	ENST00000323116	NA	NA	NA	NA	1.52452	2.87691	0.00345911	0.151282
hsa_circ_0013025	chr1:78420939-78422385:-	FUBP1	circBase	204	2	1446	chr1:78414985-78420939|chr1:78422385-78425868	ENST00000294623	NM_003902	K562, H1hesc, Gm12878	ANNOTATED, CDS, coding, INTERNAL, OVCODE, OVEXON	Salzman2013	1.45818	2.74762	0.00671281	0.16828
hsa_circ_0008590	chr19:45528586-45528995:+	RELB	circBase	224	2	409	chr19:45525468-45528586|chr19:45528995-45532145	ENST00000221452	NM_006509	Hs68_RNase, Hs68_control, K562, Huvec, Hepg2, Helas3, H1hesc, Gm12878, Bj, Ag04450, A549, Sknshra	ANNOTATED, CDS, coding, INTERNAL, OVCODE, OVEXON	Jeck2013, Salzman2013	1.45502	2.74159	0.0122258	0.209844
hsa_circ_0040536	chr16:74985355-74990508:-	WDR59	circBase	222	2	5153	chr16:74983696-74985355|chr16:74990508-74999670	ENST00000262144	NM_030581	K562, Helas3	ANNOTATED, CDS, coding, INTERNAL, OVCODE, OVEXON	Salzman2013	1.2831	2.43362	0.0263756	0.243775
hsa_circ_0024502	chr11:118638930-118639060:-	DDX6	circBase	130	1	130	chr11:118636063-118638930|chr11:118639060-118650340	ENST00000264018	NM_004397	K562, Ag04450	ANNOTATED, CDS, coding, INTERNAL, OVCODE, OVERLAPTX, OVEXON	Salzman2013	1.2811	2.43024	0.0127565	0.211886
hsa_circ_0024626	chr11:120310837-120316173:+	ARHGEF12	circBase	346	4	5336	chr11:120308091-120310837|chr11:120316173-120317111	ENST00000397843	NM_015313	K562, Huvec, Hepg2, Helas3, Gm12878, Bj, Ag04450, Nhek, Sknshra	ANNOTATED, CDS, coding, INTERNAL, OVCODE, OVEXON	Salzman2013	1.26912	2.41014	0.00529158	0.163689
chr15:78782763-78783103:+	chr15:78782763-78783103:+	IREB2	CIRCexplorer2	248	2	340	chr15:78781113-78782763|chr15:78783103-78786250	ENST00000258886	NA	NA	NA	NA	1.21664	2.32404	0.0339365	0.272375
hsa_circ_0022094	chr11:47839607-47841010:-	NUP160	circBase	154	2	1403	chr11:47837581-47839607|chr11:47841010-47843275	ENST00000378460	NM_015231	K562, Hepg2, Nhek	ANNOTATED, CDS, coding, INTERNAL, OVCODE, OVEXON	Salzman2013	1.20784	2.30992	0.0169626	0.231247
hsa_circ_0075157	chr5:176618884-176631293:+	NSD1	circBase	309	2	12409	chr5:176563031-176618884|chr5:176631293-176636636	ENST00000354179	NM_022455	K562	ANNOTATED, CDS, coding, INTERNAL, OVCODE, OVEXON	Salzman2013	1.20648	2.30774	0.0106402	0.206126
hsa_circ_0019770	chr10:104569649-104569811:+	C10orf26	circBase	162	1	162	chr10:104557852-104569649|chr10:104569811-104572351	ENST00000448841	NM_017787	Bj, Sknshra	ANNOTATED, CDS, coding, INTERNAL, OVCODE, OVEXON	Salzman2013	1.20266	2.30163	0.0247559	0.23719
chr1:156713954-156714140:-	chr1:156713954-156714140:-	HDGF	CIRCexplorer2	186	1	186	chr1:156713670-156713954|chr1:156714140-156714799	ENST00000357325	NA	NA	NA	NA	1.19092	2.28298	0.0117057	0.206126
chr16:19498250-19498642:-	chr16:19498250-19498642:-	CTA-363E6.6	CIRCexplorer2	392	1	392	chr16:19488402-19498250|chr16:19498642-19499145	ENST00000561762	NA	NA	NA	NA	1.18538	2.27424	0.0144557	0.225816
chr8:145738024-145738154:-	chr8:145738024-145738154:-	RECQL4	CIRCexplorer2	130	1	130	chr8:145737944-145738024|chr8:145738154-145738229	ENST00000428558	NA	NA	NA	NA	1.18051	2.26657	0.018221	0.231247
hsa_circ_0053370	chr2:30378715-30379658:+	YPEL5	circBase	226	2	943	chr2:30371407-30378715|chr2:30379658-30381484	ENST00000379520	NM_001127401	Nhek, Helas3, H1hesc, Bj, Ag04450, A549, Sknshra	ANNOTATED, CDS, coding, INTERNAL, OVCODE, OVEXON, UTR5	Salzman2013	1.1771	2.26122	0.0303854	0.256246
hsa_circ_0026312	chr12:51510097-51511530:-	TFCP2	circBase	183	2	1433	chr12:51504766-51510097|chr12:51511530-51512403	ENST00000257915	NM_005653	K562	ANNOTATED, CDS, coding, INTERNAL, OVCODE, OVEXON	Salzman2013	1.17031	2.2506	0.0164773	0.230813
hsa_circ_0028904	chr12:120995348-120995485:+	RNF10	circBase	137	1	137	chr12:120995269-120995348|chr12:120995485-120998528	ENST00000325954	NM_014868	K562, Gm12878, Bj, Ag04450, A549, Sknshra	ANNOTATED, CDS, coding, INTERNAL, OVCODE, OVEXON	Salzman2013	1.16645	2.24458	0.00524798	0.163689
chr9:96323390-96323532:+	chr9:96323390-96323532:+	FAM120A	CIRCexplorer2	142	1	142	chr9:96321000-96323390|chr9:96323532-96324489	ENST00000277165	NA	NA	NA	NA	1.1578	2.23117	0.0116879	0.206126
hsa_circ_0018803	chr10:75147446-75148172:-	ANXA7	circBase	198	2	726	chr10:75143448-75147446|chr10:75148172-75156276	ENST00000372921	NM_004034	Nhek, K562, Gm12878, Ag04450	ANNOTATED, CDS, coding, INTERNAL, OVCODE, OVEXON	Salzman2013	1.14887	2.2174	0.0352658	0.272832
hsa_circ_0008878	chr6:64356431-64356700:+	PHF3	circBase	269	1	269	chr6:64346055-64356431|chr6:64356700-64389900	ENST00000262043	NM_015153	Hs68_RNase, Hs68_control, K562, Hepg2, Gm12878	ALT_ACCEPTOR, CDS, coding, INTERNAL, OVCODE, OVEXON, UTR5	Jeck2013, Salzman2013	1.14571	2.21255	0.0214037	0.231247
hsa_circ_0002839	chr17:27778472-27778698:+	TAOK1	circBase	226	1	226	chr17:27718042-27778472|chr17:27778698-27794162	ENST00000583121	NM_020791	Hs68_RNase, Hs68_control, Nhek, K562, H1hesc, Gm12878, Ag04450, A549, Sknshra	ANNOTATED, CDS, coding, INTERNAL, OVCODE, OVEXON, UTR5	Jeck2013, Salzman2013	1.12964	2.18804	0.0390948	0.275538
hsa_circ_0020913	chr11:3789810-3789974:-	NUP98	circBase	164	1	164	chr11:3784269-3789810|chr11:3789974-3792977	ENST00000324932	NM_016320	K562, Hepg2, Helas3, H1hesc, Gm12878, Bj, Ag04450, A549, Nhek, Nhlf, Sknshra, Mcf7	ANNOTATED, CDS, coding, INTERNAL, OVCODE, OVEXON	Salzman2013	1.11609	2.16759	0.0021974	0.125664
hsa_circ_0008698	chr9:36352738-36353328:-	RNF38	circBase	269	2	590	chr9:36351196-36352738|chr9:36353328-36356299	ENST00000259605	NM_194328	Hs68_RNase, Hs68_control, K562, Huvec, Hsmm, Helas3, H1hesc, Gm12878, Bj, Ag04450, A549, Sknshra	ANNOTATED, CDS, coding, INTERNAL, OVCODE, OVEXON	Jeck2013, Salzman2013	1.10758	2.15484	0.0126954	0.211886
hsa_circ_0004266	chr15:69713985-69714774:+	KIF23	circBase	353	3	789	chr15:69709850-69713985|chr15:69714774-69715497	ENST00000559279	NM_138555	Hs68_RNase, Hs68_control, Nhek, K562, Hepg2, Gm12878, Sknshra	ANNOTATED, CDS, coding, INTERNAL, OVCODE, OVEXON	Jeck2013, Salzman2013	1.09954	2.14287	0.0221921	0.231247
hsa_circ_0000446	chr12:118619175-118619412:-	TAOK3	circBase	237	1	237	chr12:118615134-118619175|chr12:118619412-118627611	ENST00000419821	NM_016281	cd_19, Hs68_RNase, Hs68_control, Nhek, K562, Helas3, H1hesc, Gm12878, Bj, Ag04450, A549, Sknshra	ANNOTATED, CDS, coding, INTERNAL, OVCODE, OVEXON	Jeck2013, Memczak2013, Salzman2013	1.07342	2.10442	0.0329456	0.267958
hsa_circ_0004482	chr1:151234636-151236504:+	PSMD4	circBase	256	2	1868	chr1:151227284-151234636|chr1:151236504-151237307	ENST00000368884	NM_002810	Hs68_RNase, Hs68_control	ANNOTATED, CDS, coding, INTERNAL, OVCODE, OVEXON	Jeck2013	1.05952	2.08424	0.0464412	0.299513
hsa_circ_0008457	chr11:47521004-47522484:-	CELF1	circBase	224	2	1480	chr11:47510576-47521004|chr11:47522484-47574543	ENST00000531165	NM_001172639	Hs68_RNase, Hs68_control, K562, Hepg2	ANNOTATED, CDS, coding, INTERNAL, OVCODE, OVEXON, UTR5	Jeck2013, Salzman2013	1.05699	2.08059	0.0336099	0.270952
hsa_circ_0060624	chr20:45923409-45927691:-	ZMYND8	circBase	333	2	4282	chr20:45920632-45923409|chr20:45927691-45938799	ENST00000311275	NM_183047	Nhek, K562, Sknshra	ANNOTATED, CDS, coding, INTERNAL, OVCODE, OVERLAPTX, OVEXON	Salzman2013	1.05534	2.0782	0.0292958	0.256246
hsa_circ_0004281	chr10:13701322-13705509:-	FRMD4A	circBase	463	3	4187	chr10:13699522-13701322|chr10:13705509-13708096	ENST00000358621	NM_018027	Hs68_RNase, Hs68_control, Gm12878, Bj, Ag04450	ANNOTATED, CDS, coding, INTERNAL, OVCODE, OVEXON	Jeck2013, Salzman2013	1.0471	2.06637	0.0112557	0.206126
chr1:172554157-172555088:+	chr1:172554157-172555088:+	SUCO	CIRCexplorer2	160	2	931	chr1:172548407-172554157|chr1:172555088-172557899	ENST00000367723	NA	NA	NA	NA	1.04135	2.05815	0.0195912	0.231247
hsa_circ_0021644	chr11:34107610-34107960:+	CAPRIN1	circBase	265	2	350	chr11:34104588-34107610|chr11:34107960-34110941	ENST00000341394	NM_005898	K562, Huvec, Hepg2, Helas3, H1hesc, Gm12878, Bj, A549, Nhek, Sknshra, Mcf7	ANNOTATED, CDS, coding, INTERNAL, OVCODE, OVEXON	Salzman2013	1.03925	2.05516	0.0061719	0.163689
hsa_circ_0084466	chr8:48869730-48869991:-	PRKDC	circBase	170	2	261	chr8:48868508-48869730|chr8:48869991-48872532	ENST00000314191	NM_006904	K562	ANNOTATED, CDS, coding, INTERNAL, OVCODE, OVEXON	Salzman2013	1.03681	2.05168	0.0109606	0.206126
hsa_circ_0001280	chr3:33725850-33738425:-	CLASP2	circBase	449	5	12575	chr3:33705007-33725850|chr3:33738425-33759299	ENST00000468888	NM_015097	cd_19, cd_34, Hs68_RNase, Hs68_control, K562, H1hesc, Ag04450, A549, Sknshra	ANNOTATED, CDS, coding, INTERNAL, OVCODE, OVEXON	Jeck2013, Memczak2013, Salzman2013	1.01997	2.02788	0.00626773	0.163856
hsa_circ_0004494	chr13:33306237-33309467:+	PDS5B	circBase	283	2	3230	chr13:33284243-33306237|chr13:33309467-33315217	ENST00000315596	NM_015032	Hs68_RNase, Hs68_control, Nhek, K562, Huvec, Hsmm, Hepg2, Helas3, H1hesc, Gm12878, Bj, Ag04450, A549, Sknshra, Mcf7	ANNOTATED, CDS, coding, INTERNAL, OVCODE, OVEXON	Jeck2013, Salzman2013	1.01723	2.02403	0.0221747	0.231247
chr14:58681922-58690574:+	chr14:58681922-58690574:+	ACTR10	CIRCexplorer2	270	4	8652	chr14:58680416-58681922|chr14:58690574-58697116	ENST00000545307	NA	NA	NA	NA	0.993147	1.99052	0.0178443	0.231247
chr10:119078382-119100613:-	chr10:119078382-119100613:-	PDZD8	CIRCexplorer2	226	2	22231	chr10:119049859-119078382|chr10:119100613-119133866	ENST00000334464	NA	NA	NA	NA	0.986312	1.98111	0.0116405	0.206126
hsa_circ_0014405	chr1:154231452-154232505:+	UBAP2L	circBase	136	2	1053	chr1:154229910-154231452|chr1:154232505-154233367	ENST00000343815	NM_014847	Nhek, K562, Huvec, Hsmm, Hepg2, Helas3, H1hesc, Gm12878, Bj, Ag04450, A549, Sknshra, Mcf7	ANNOTATED, CDS, coding, INTERNAL, OVCODE, OVEXON	Salzman2013	0.979042	1.97116	0.0027357	0.147245
hsa_circ_0006332	chr20:42331129-42333998:+	MYBL2	circBase	554	2	2869	chr20:42328684-42331129|chr20:42333998-42338602	ENST00000396863	NM_002466	Hs68_RNase, Hs68_control, K562, Hepg2, Helas3, H1hesc, Gm12878, Bj, Ag04450, A549, Sknshra, Mcf7	ANNOTATED, CDS, coding, INTERNAL, OVCODE, OVEXON	Jeck2013, Salzman2013	0.978105	1.96988	0.00103145	0.0984874
hsa_circ_0039943	chr16:68300495-68300624:+	SLC7A6	circBase	129	1	129	chr16:68298479-68300495|chr16:68300624-68308593	ENST00000219343	NM_001076785	Nhek, K562, Huvec, Hmec, Hepg2, Helas3, Gm12878, Bj, Ag04450, A549, Sknshra	ANNOTATED, coding, INTERNAL, OVEXON, UTR5	Salzman2013	0.976546	1.96775	0.00322953	0.151282
chr18:55238623-55240597:-	chr18:55238623-55240597:-	FECH	CIRCexplorer2	269	2	1974	chr18:55233813-55238623|chr18:55240597-55247304	ENST00000262093	NA	NA	NA	NA	0.965253	1.95241	0.0214412	0.231247
chr6:43495371-43495943:-	chr6:43495371-43495943:-	XPO5	CIRCexplorer2	145	2	572	chr6:43494485-43495371|chr6:43495943-43496565	ENST00000265351	NA	NA	NA	NA	0.944552	1.92459	0.0174154	0.231247
hsa_circ_0008122	chr19:23316881-23318845:+	TCONS_l2_00012420	circBase	223	2	1964	chr19:23299978-23316881|chr19:23318845-23328072	ENST00000597761	TCONS_l2_00012420	Hs68_RNase, Hs68_control	ANNOTATED, INTERNAL, ncRNA, OVEXON	Jeck2013	0.932279	1.90829	0.0210819	0.231247
hsa_circ_0064833	chr3:37162982-37170640:-	LRRFIP2	circBase	240	4	7658	chr3:37156586-37162982|chr3:37170640-37190384	ENST00000421307	NM_006309	K562, Hepg2	ANNOTATED, CDS, coding, INTERNAL, OVCODE, OVEXON	Salzman2013	0.927699	1.90224	0.0147573	0.225816
hsa_circ_0001090	chr2:201719338-201719809:-	CLK1	circBase	163	2	471	chr2:201718716-201719338|chr2:201719809-201721404	ENST00000321356	NM_004071	cd_19, K562, Helas3, A549	ANNOTATED, CDS, coding, INTERNAL	Memczak2013, Salzman2013	0.919813	1.89187	0.0105519	0.206126
hsa_circ_0003832	chr5:43675612-43677908:+	NNT	circBase	242	2	2296	chr5:43659452-43675612|chr5:43677908-43700220	ENST00000264663	NM_012343	Hs68_RNase, Hs68_control, K562, Huvec, Hepg2, Helas3, H1hesc, Gm12878, Bj, Ag04450, A549, Nhek, Sknshra	ANNOTATED, CDS, coding, INTERNAL, OVCODE, OVEXON	Jeck2013, Salzman2013	0.907197	1.8754	0.0138738	0.224682
hsa_circ_0001802	chr8:52773420-52773806:-	PCMTD1	circBase	386	1	386	chr8:52762646-52773420|chr8:52773806-52811489	ENST00000521344	NM_052937	cd_19	ALT_DONOR, CDS, coding, INTERNAL, UTR5	Memczak2013	0.903237	1.87026	0.00128757	0.0984874
hsa_circ_0010440	chr1:21076215-21076375:-	HP1BP3	circBase	160	1	160	chr1:21074148-21076215|chr1:21076375-21083658	ENST00000312239	NM_016287	K562, Ag04450, A549	ANNOTATED, CDS, coding, INTERNAL, OVCODE, OVEXON	Salzman2013	0.890768	1.85416	0.0206861	0.231247
chr22:26872958-26875321:-	chr22:26872958-26875321:-	HPS4	CIRCexplorer2	235	2	2363	chr22:26868905-26872958|chr22:26875321-26877687	ENST00000398145	NA	NA	NA	NA	0.888997	1.85189	0.0434371	0.289351
hsa_circ_0020134	chr10:120488806-120489922:-	C10orf46	circBase	230	2	1116	chr10:120467099-120488806|chr10:120489922-120513907	ENST00000369151	NM_153810	Nhek, K562, Hepg2, Helas3, H1hesc, Gm12878, Sknshra	ANNOTATED, CDS, coding, INTERNAL, OVCODE, OVEXON	Salzman2013	0.88275	1.84389	0.0303431	0.256246
hsa_circ_0004808	chr1:22047528-22048257:-	USP48	circBase	246	2	729	chr1:22041950-22047528|chr1:22048257-22050390	ENST00000400301	NM_032236	Hs68_RNase, Hs68_control, Nhek, K562, Ag04450, Sknshra	ANNOTATED, CDS, coding, INTERNAL, OVCODE, OVEXON	Jeck2013, Salzman2013	0.878836	1.83889	0.022928	0.231814
hsa_circ_0042335	chr17:18208425-18210280:-	TOP3A	circBase	185	2	1855	chr17:18206037-18208425|chr17:18210280-18211664	ENST00000321105	NM_004618	Gm12878, Ag04450, Sknshra	ANNOTATED, CDS, coding, INTERNAL, OVCODE, OVEXON	Salzman2013	0.878186	1.83806	0.0113587	0.206126
hsa_circ_0000814	chr17:79571573-79575848:-	NPLOC4	circBase	399	3	4275	chr17:79567453-79571573|chr17:79575848-79577235	ENST00000331134	NM_017921	cd_19, Hs68_RNase, Hs68_control, Nhek, K562, Huvec, Hepg2, Helas3, Gm12878, Bj, Ag04450, A549, Sknshra	ANNOTATED, CDS, coding, INTERNAL, OVCODE, OVEXON	Jeck2013, Memczak2013, Salzman2013	0.866937	1.82379	0.0280511	0.251635
hsa_circ_0033144	chr14:99723807-99724176:-	BCL11B	circBase	369	1	369	chr14:99697894-99723807|chr14:99724176-99737497	ENST00000357195	NM_138576	Nhek, H1hesc, Gm12878, A549	ANNOTATED, CDS, coding, INTERNAL, OVCODE, OVEXON	Salzman2013	0.853375	1.80672	0.0368866	0.272832
hsa_circ_0005130	chr11:61133516-61133688:+	TMEM138	circBase	172	1	172	chr11:61131990-61133516|chr11:61133688-61135394	ENST00000278826	NM_016464	Hs68_RNase, Hs68_control, K562, Huvec, Hepg2, Helas3, H1hesc, Gm12878, Ag04450, Nhek, Sknshra	ANNOTATED, CDS, coding, INTERNAL, OVCODE, OVEXON	Jeck2013, Salzman2013	0.851046	1.80381	0.0217476	0.231247
chr16:67663300-67663436:+	chr16:67663300-67663436:+	CTCF	CIRCexplorer2	136	1	136	chr16:67662455-67663300|chr16:67663436-67670592	ENST00000264010	NA	NA	NA	NA	0.836961	1.78628	0.0421004	0.285347
hsa_circ_0042856	chr17:29112936-29113049:-	CRLF3	circBase	113	1	113	chr17:29111461-29112936|chr17:29113049-29119457	ENST00000324238	NM_015986	Bj, A549	ANNOTATED, CDS, coding, INTERNAL, OVCODE, OVERLAPTX, OVEXON	Salzman2013	0.830901	1.7788	0.0466455	0.299513
hsa_circ_0004379	chrX:67731690-67742759:+	YIPF6	circBase	535	5	11069	chrX:67718965-67731690|chrX:67742759-67751722	ENST00000462683	NM_173834	Hs68_RNase, Hs68_control	ANNOTATED, CDS, coding, INTERNAL, OVCODE, OVEXON	Jeck2013	0.826013	1.77278	0.010946	0.206126
hsa_circ_0044942	chr17:58300771-58300947:-	USP32	circBase	176	1	176	chr17:58299910-58300771|chr17:58300947-58303399	ENST00000300896	NM_032582	Sknshra	ANNOTATED, CDS, coding, INTERNAL, OVCODE, OVEXON	Salzman2013	0.814978	1.75927	0.0341015	0.272375
chr18:20586325-20596887:+	chr18:20586325-20596887:+	RBBP8	CIRCexplorer2	167	2	10562	chr18:20581692-20586325|chr18:20596887-20602091	ENST00000327155	NA	NA	NA	NA	0.803415	1.74523	0.0419468	0.285347
hsa_circ_0008998	chr1:155891165-155891709:-	KIAA0907	circBase	312	2	544	chr1:155887463-155891165|chr1:155891709-155893417	ENST00000368321	NM_014949	Hs68_RNase, Hs68_control, Nhek, K562, Huvec, Hepg2, Helas3, H1hesc, Gm12878, Bj, Ag04450, A549, Sknshra	ANNOTATED, CDS, coding, INTERNAL, OVCODE, OVEXON	Jeck2013, Salzman2013	0.803224	1.745	0.00761589	0.171629
chr14:31185129-31191765:+	chr14:31185129-31191765:+	SCFD1	CIRCexplorer2	207	4	6636	chr14:31177271-31185129|chr14:31191765-31203995	ENST00000458591	NA	NA	NA	NA	0.773514	1.70943	0.00807107	0.177952
hsa_circ_0006804	chr19:19603114-19603521:+	GATAD2A	circBase	265	2	407	chr19:19576423-19603114|chr19:19603521-19605102	ENST00000252577	NM_017660	Hs68_RNase, Hs68_control, K562, Helas3, Sknshra	ANNOTATED, CDS, coding, INTERNAL, OVCODE, OVEXON	Jeck2013, Salzman2013	0.770665	1.70606	0.0213141	0.231247
hsa_circ_0040823	chr16:88061088-88071617:+	BANP	circBase	407	4	10529	chr16:88052273-88061088|chr16:88071617-88098872	ENST00000286122	NM_001173542	Nhek, K562, Huvec, Hsmm, Hepg2, Helas3, H1hesc, Gm12878, Bj, Ag04450, A549, Sknshra, Mcf7	ANNOTATED, CDS, coding, INTERNAL, OVCODE, OVEXON	Salzman2013	0.767928	1.70282	0.0436399	0.289351
hsa_circ_0006501	chr7:101870646-101870949:+	CUX1	circBase	303	1	303	chr7:101848450-101870646|chr7:101870949-101877331	ENST00000360264	NM_001202543	Hs68_RNase, Hs68_control, Nhek, K562, Hsmm, Hepg2, Helas3, H1hesc, Gm12878, Bj, Ag04450, A549, Nhlf, Sknshra, Mcf7	ANNOTATED, CDS, coding, INTERNAL, OVCODE, OVEXON	Jeck2013, Salzman2013	0.758225	1.69141	0.00572942	0.163689
hsa_circ_0009362	chr1:1756835-1770677:-	GNB1	circBase	152	2	13842	chr1:1749314-1756835|chr1:1770677-1822258	ENST00000378609	NM_002074	Nhek, K562, H1hesc, Gm12878, Bj, Ag04450, A549, Sknshra	ANNOTATED, CDS, coding, INTERNAL, OVCODE, OVEXON, UTR5	Salzman2013	0.747212	1.67855	0.0360817	0.272832
hsa_circ_0067899	chr3:169840378-169840532:-	PHC3	circBase	154	1	154	chr3:169835264-169840378|chr3:169840532-169846471	ENST00000495893	NM_024947	Gm12878, A549	ANNOTATED, CDS, coding, INTERNAL, OVCODE, OVEXON	Salzman2013	0.74289	1.67353	0.02254	0.231466
hsa_circ_0051732	chr19:48660270-48660397:-	LIG1	circBase	127	1	127	chr19:48657224-48660270|chr19:48660397-48664628	ENST00000263274	NM_000234	K562, Hepg2, Helas3, H1hesc, Gm12878, Bj, Ag04450, A549, Nhek, Nhlf, Sknshra, Mcf7	ANNOTATED, CDS, coding, INTERNAL, OVCODE, OVEXON	Salzman2013	0.742849	1.67348	0.0256817	0.239784
hsa_circ_0001400	chr4:37633006-37640126:-	RELL1	circBase	434	3	7120	chr4:37592839-37633006|chr4:37640126-37648989	ENST00000314117	NM_001085399	cd_19, cd_34, neutr, Hs68_RNase, Hs68_control, K562, Huvec, Hsmm, Helas3, H1hesc, Gm12878, Bj, Ag04450, A549, Nhek, Sknshra	ANNOTATED, CDS, coding, INTERNAL, OVCODE, OVEXON, UTR3	Jeck2013, Memczak2013, Salzman2013	0.733204	1.66233	0.00492933	0.163689
hsa_circ_0049462	chr19:11548696-11548945:+	PRKCSH	circBase	154	2	249	chr19:11547326-11548696|chr19:11548945-11552054	ENST00000591462	NM_002743	Nhek, K562, Huvec, Hepg2, Helas3, H1hesc, Gm12878, Bj, Ag04450, A549, Nhlf, Sknshra, Mcf7	ANNOTATED, CDS, coding, INTERNAL, OVCODE, OVEXON	Salzman2013	0.727099	1.65531	0.0416221	0.28438
chr11:43852525-43861614:+	chr11:43852525-43861614:+	HSD17B12	CIRCexplorer2	183	3	9089	chr11:43837941-43852525|chr11:43861614-43876264	ENST00000278353	NA	NA	NA	NA	0.720221	1.64743	0.0234442	0.232414
hsa_circ_0002665	chr10:5836847-5842668:-	GDI2	circBase	343	3	5821	chr10:5828013-5836847|chr10:5842668-5855176	ENST00000380191	NM_001494	Hs68_RNase, Hs68_control, Nhek, K562, H1hesc, Gm12878, Bj, Ag04450, A549, Sknshra, Mcf7	ANNOTATED, CDS, coding, INTERNAL, OVCODE, OVEXON	Jeck2013, Salzman2013	0.719271	1.64635	0.0126683	0.211886
hsa_circ_0000672	chr16:11114049-11154879:+	CLEC16A	circBase	813	8	40830	chr16:11097162-11114049|chr16:11154879-11214471	ENST00000409790	NM_015226	cd_19, Hs68_RNase, Hs68_control, Nhek, K562, Huvec, Hsmm, Hepg2, Helas3, H1hesc, Gm12878, Bj, Ag04450, A549, Sknshra, Mcf7	ANNOTATED, CDS, coding, INTERNAL, OVCODE, OVEXON	Jeck2013, Memczak2013, Salzman2013	0.718033	1.64494	0.0358595	0.272832
hsa_circ_0001897	chr9:134381500-134381840:+	POMT1	circBase	158	2	340	chr9:134379727-134381500|chr9:134381840-134382754	ENST00000423007	NM_001077365	HEK293, cd_19, Hs68_RNase, Hs68_control, K562, Huvec, Hepg2, Helas3, H1hesc, Gm12878, Bj, Ag04450, A549, Nhek, Sknshra, Mcf7	ANNOTATED, CDS, coding, INTERNAL, OVCODE, OVEXON	Jeck2013, Memczak2013, Salzman2013	0.7017	1.62642	0.0372721	0.272832
hsa_circ_0000528	chr14:31185129-31204064:+	SCFD1	circBase	276	5	18935	chr14:31177271-31185129|chr14:31204064-31204791	ENST00000458591	NM_182835	cd_19, cd_34, Hs68_RNase, Hs68_control, K562, H1hesc, Bj, Ag04450	ANNOTATED, CDS, coding, INTERNAL, OVCODE, OVEXON	Jeck2013, Memczak2013, Salzman2013	0.701379	1.62606	0.00828798	0.18056
hsa_circ_0065034	chr3:44835708-44835918:+	KIF15	circBase	210	1	210	chr3:44828066-44835708|chr3:44835918-44839042	ENST00000326047	NM_020242	Ag04450, Sknshra	ANNOTATED, CDS, coding, INTERNAL, OVCODE, OVEXON	Salzman2013	0.700209	1.62474	0.0138615	0.224682
hsa_circ_0004906	chr19:37916769-37917280:-	ZNF569	circBase	223	2	511	chr19:37905321-37916769|chr19:37917280-37935808	ENST00000392149	NM_152484	Hs68_RNase, Hs68_control, K562, H1hesc, Gm12878, A549	ANNOTATED, CDS, coding, INTERNAL, OVCODE, OVEXON	Jeck2013, Salzman2013	0.697588	1.62179	0.0273495	0.247771
hsa_circ_0002965	chr8:141582910-141595410:-	EIF2C2	circBase	314	2	12500	chr8:141572733-141582910|chr8:141595410-141645583	ENST00000220592	NM_012154	Hs68_RNase, Hs68_control, Nhek, K562, Huvec, Hepg2, Helas3, H1hesc, Gm12878, Bj, Ag04450, A549, Mcf7	ANNOTATED, CDS, coding, INTERNAL, OVCODE, OVEXON	Jeck2013, Salzman2013	0.66225	1.58255	0.0173655	0.231247
hsa_circ_0024604	chr11:120276826-120278532:+	ARHGEF12	circBase	110	2	1706	chr11:120207984-120276826|chr11:120278532-120280102	ENST00000397843	NM_015313	K562, Huvec, Hepg2, Helas3, H1hesc, Gm12878, Bj, Ag04450, A549, Nhek, Sknshra	ANNOTATED, CDS, coding, INTERNAL, OVCODE, OVERLAPTX, OVEXON	Salzman2013	0.661463	1.58169	0.0178556	0.231247
hsa_circ_0003451	chr4:83375874-83378191:+	ENOPH1	circBase	257	2	2317	chr4:83372398-83375874|chr4:83378191-83381133	ENST00000273920	NM_021204	Hs68_RNase, Hs68_control, K562, Hepg2, Helas3, Gm12878, Ag04450, A549, Sknshra	ANNOTATED, CDS, coding, INTERNAL, OVCODE, OVEXON	Jeck2013, Salzman2013	0.657297	1.57713	0.0379846	0.275215
hsa_circ_0040123	chr16:70076253-70076906:-	PDXDC2P	circBase	140	2	653	chr16:70072888-70076253|chr16:70076906-70099658	ENST00000531894	NR_003610	K562, Helas3, Gm12878, Bj, Ag04450, A549, Sknshra	ANNOTATED, INTERNAL, ncRNA, OVEXON	Salzman2013	0.653896	1.57341	0.0474755	0.30154
hsa_circ_0005718	chr8:131092147-131104389:-	ASAP1	circBase	241	2	12242	chr8:131088652-131092147|chr8:131104389-131124339	ENST00000524124	NM_001247996	Hs68_RNase, Hs68_control, Nhek, Ag04450, A549, Sknshra	ANNOTATED, CDS, coding, INTERNAL, OVCODE, OVEXON	Jeck2013, Salzman2013	0.649548	1.56868	0.0233272	0.232414
hsa_circ_0001849	chr9:33960823-33963789:-	UBAP2	circBase	119	2	2966	chr9:33956144-33960823|chr9:33963789-33971648	ENST00000449054	NM_018449	cd_19, cd_34, K562, Gm12878, Bj, Ag04450, A549, Nhek	ANNOTATED, CDS, coding, INTERNAL	Memczak2013, Salzman2013	0.648194	1.5672	0.0213307	0.231247
hsa_circ_0071311	chr4:154547298-154553990:+	KIAA0922	circBase	283	3	6692	chr4:154544235-154547298|chr4:154553990-154555343	ENST00000440693	NM_001131007	K562, Helas3, H1hesc, Gm12878, Bj, Ag04450, A549, Nhek, Mcf7	ANNOTATED, CDS, coding, INTERNAL, OVCODE, OVEXON	Salzman2013	0.646564	1.56544	0.0254487	0.239666
hsa_circ_0086296	chr9:6420911-6421142:+	UHRF2	circBase	231	1	231	chr9:6413643-6420911|chr9:6421142-6433913	ENST00000468435	NM_152896	K562, Ag04450, A549, Nhek, Sknshra	ANNOTATED, CDS, coding, INTERNAL, OVCODE, OVERLAPTX, OVEXON	Salzman2013	0.645679	1.56448	0.02103	0.231247
hsa_circ_0032064	chr14:58690339-58690574:+	ACTR10	circBase	154	2	235	chr14:58686447-58690339|chr14:58690574-58697116	ENST00000545307	NM_018477	Nhek, K562, Hepg2, Bj, Sknshra	ANNOTATED, CDS, coding, INTERNAL, OVCODE, OVEXON	Salzman2013	0.640473	1.55884	0.0200973	0.231247
hsa_circ_0006751	chr10:17645558-17646046:-	PTPLA	circBase	226	3	488	chr10:17641410-17645558|chr10:17646046-17659081	ENST00000361271	NM_014241	Hs68_RNase, Hs68_control	ANNOTATED, CDS, coding, INTERNAL, OVCODE, OVEXON	Jeck2013	0.631023	1.54866	0.0255382	0.239666
hsa_circ_0000669	chr16:8952206-8953192:-	CARHSP1	circBase	288	2	986	chr16:8949183-8952206|chr16:8953192-8961905	ENST00000396593	NM_001042476	cd_19, cd_34, Hs68_RNase, Hs68_control, Nhek, K562, Huvec, Hmec, Hepg2, Helas3, H1hesc, Gm12878, Bj, Ag04450, A549, Nhlf, Sknshra, Mcf7	ANNOTATED, CDS, coding, INTERNAL, OVCODE, OVEXON, UTR5	Jeck2013, Memczak2013, Salzman2013	0.627743	1.54515	0.0223665	0.231247
hsa_circ_0053406	chr2:32312560-32314674:+	SPAST	circBase	171	2	2114	chr2:32289315-32312560|chr2:32314674-32339706	ENST00000345662	NM_014946	K562, Bj	ANNOTATED, CDS, coding, INTERNAL, OVCODE, OVERLAPTX, OVEXON	Salzman2013	0.62706	1.54441	0.0499875	0.310236
chr9:139115608-139118720:-	chr9:139115608-139118720:-	QSOX2	CIRCexplorer2	347	4	3112	chr9:139113787-139115608|chr9:139118720-139137321	ENST00000358701	NA	NA	NA	NA	0.625604	1.54286	0.0252435	0.239629
hsa_circ_0006112	chr4:123977541-123978443:+	SPATA5	circBase	134	2	902	chr4:123949550-123977541|chr4:123978443-124011733	ENST00000274008	NM_145207	Hs68_RNase, Hs68_control, K562, Helas3	ANNOTATED, CDS, coding, INTERNAL, OVCODE, OVEXON	Jeck2013, Salzman2013	0.621584	1.53856	0.04146	0.28438
hsa_circ_0085614	chr8:131249167-131370389:-	ASAP1	circBase	200	2	121222	chr8:131226947-131249167|chr8:131370389-131414130	ENST00000357668	NM_001247996	K562, Gm12878, Bj, Ag04450	ANNOTATED, CDS, coding, INTERNAL, OVCODE, OVEXON	Salzman2013	0.613719	1.5302	0.0233546	0.232414
hsa_circ_0008517	chr5:78952780-78964851:+	PAPD4	circBase	181	2	12071	chr5:78945013-78952780|chr5:78964851-78975401	ENST00000453514	NM_001114394	Hs68_RNase, Hs68_control, K562, Hepg2, Gm12878, Bj, Ag04450, Nhek	ANNOTATED, CDS, coding, INTERNAL, OVCODE, OVEXON	Jeck2013, Salzman2013	0.607719	1.52385	0.0308939	0.259339
chr11:16117541-16133469:-	chr11:16117541-16133469:-	SOX6	CIRCexplorer2	324	3	15928	chr11:16077447-16117541|chr11:16133469-16205431	ENST00000316399	NA	NA	NA	NA	0.606501	1.52256	0.0453161	0.294491
hsa_circ_0086694	chr9:33932559-33933626:-	UBAP2	circBase	206	2	1067	chr9:33927990-33932559|chr9:33933626-33935836	ENST00000449054	NM_018449	K562, Hepg2, Helas3, H1hesc, Gm12878, Bj, Ag04450, A549, Nhek, Sknshra	ANNOTATED, CDS, coding, INTERNAL, OVCODE, OVEXON	Salzman2013	0.58939	1.50461	0.0493922	0.308526

## Sheet: down
CircRNA Annotation													DE Statistic
circRNA_ID	Locus	Gene_Name	Database	Length	Exons_Num	Genomic_Length	Flank_Intron	Trans_ID	RefSeq_ID	Samples	Annotation	circRNA_Study	log2FC	Fold_Change	p_value	q_value
hsa_circ_0005249	chr9:128103455-128109220:+	GAPVD1	circBase	292	3	5765	chr9:128099870-128103455|chr9:128109220-128111668	ENST00000394105	NM_015635	Hs68_RNase, Hs68_control, K562, Hepg2	ANNOTATED, CDS, coding, INTERNAL, OVCODE, OVEXON	Jeck2013, Salzman2013	-1.93667	0.261218	0.000189278	0.0494827
chr9:19070216-19096767:-	chr9:19070216-19096767:-	HAUS6	CIRCexplorer2	1248	11	26551	chr9:19063578-19070216|chr9:19096767-19102521	ENST00000380502	NA	NA	NA	NA	-1.91794	0.264631	0.000172546	0.0494827
hsa_circ_0009074	chr6:149833290-149838586:-	PPIL4	circBase	245	2	5296	chr6:149826840-149833290|chr6:149838586-149842195	ENST00000253329	NM_139126	Hs68_RNase, Hs68_control	ANNOTATED, CDS, coding, INTERNAL, OVCODE, OVEXON	Jeck2013	-1.83842	0.279627	0.000161993	0.0494827
hsa_circ_0001181	chr21:30693541-30702014:+	BACH1	circBase	1836	3	8473	chr21:30671274-30693541|chr21:30702014-30714719	ENST00000286800	NM_001186	HEK293, Nhek, K562, Hepg2, Helas3, H1hesc, Gm12878, Bj, Ag04450, A549, Nhlf, Sknshra	ANNOTATED, CDS, coding, INTERNAL, UTR5	Memczak2013, Salzman2013	-1.75325	0.296633	0.00129164	0.0984874
hsa_circ_0001456	chr4:170428187-170429482:-	NEK1	circBase	258	3	1295	chr4:170400685-170428187|chr4:170429482-170458959	ENST00000439128	NM_001199400	cd_19, cd_34	ANNOTATED, CDS, coding, INTERNAL	Memczak2013	-1.74498	0.298338	0.00305172	0.150936
chr7:66456123-66459328:-	chr7:66456123-66459328:-	SBDS	CIRCexplorer2	496	3	3205	chr7:66453486-66456123|chr7:66459328-66460276	ENST00000246868	NA	NA	NA	NA	-1.68771	0.31042	0.00450835	0.163689
chr12:93192667-93192862:-	chr12:93192667-93192862:-	EEA1	CIRCexplorer2	195	1	195	chr12:93181825-93192667|chr12:93192862-93195375	ENST00000322349	NA	NA	NA	NA	-1.68116	0.311832	0.000920206	0.0984874
hsa_circ_0001947	chrX:147743428-147744289:+	AFF2	circBase	861	1	861	chrX:147733640-147743428|chrX:147744289-147891399	ENST00000370457	NM_001169122	neutr, H1hesc, Ag04450	ANNOTATED, CDS, coding, INTERNAL	Memczak2013, Salzman2013	-1.61765	0.325865	0.00169624	0.110861
hsa_circ_0054615	chr2:55535944-55536390:-	CCDC88A	circBase	308	2	446	chr2:55530288-55535944|chr2:55536390-55539569	ENST00000336838	NM_001135597	K562	ANNOTATED, CDS, coding, INTERNAL, OVCODE, OVERLAPTX, OVEXON	Salzman2013	-1.60599	0.32851	0.0039667	0.157806
hsa_circ_0072546	chr5:56542126-56543042:+	GPBP1	circBase	326	2	916	chr5:56532999-56542126|chr5:56543042-56545235	ENST00000424459	NM_022913	K562, Helas3, Gm12878, Bj, Sknshra	ANNOTATED, CDS, coding, INTERNAL, OVCODE, OVEXON	Salzman2013	-1.5409	0.34367	0.000350413	0.0641256
hsa_circ_0018403	chr10:52220432-52350007:-	SGMS1	circBase	371	4	129575	chr10:52193316-52220432|chr10:52350007-52383466	ENST00000361781	NM_147156	K562, Helas3, H1hesc, Ag04450, Sknshra	ANNOTATED, coding, INTERNAL, OVERLAPTX, OVEXON, UTR5	Salzman2013	-1.52203	0.348195	0.00034206	0.0641256
chr19:10274001-10284581:-	chr19:10274001-10284581:-	DNMT1	CIRCexplorer2	278	5	10580	chr19:10273424-10274001|chr19:10284581-10286215	ENST00000592705	NA	NA	NA	NA	-1.51136	0.35078	0.00769049	0.171629
chr15:59205697-59209198:-	chr15:59205697-59209198:-	SLTM	CIRCexplorer2	263	2	3501	chr15:59204809-59205697|chr15:59209198-59224554	ENST00000380516	NA	NA	NA	NA	-1.42307	0.372917	0.0352462	0.272832
hsa_circ_0001356	chr3:160131260-160132305:+	SMC4	circBase	292	2	1045	chr3:160130241-160131260|chr3:160132305-160134038	ENST00000357388	NM_005496	cd_19	ANNOTATED, CDS, coding, INTERNAL	Memczak2013	-1.41973	0.373781	6.48287e-05	0.0494827
hsa_circ_0001565	chr5:179136873-179143295:+	CANX	circBase	383	2	6422	chr5:179136060-179136873|chr5:179143295-179146668	ENST00000504734	NM_001024649	cd_34, Hepg2, Helas3, H1hesc, Gm12878, Ag04450	ANNOTATED, CDS, coding, INTERNAL	Memczak2013, Salzman2013	-1.41888	0.374002	0.00577415	0.163689
hsa_circ_0006705	chr11:74500670-74528759:+	RNF169	circBase	340	3	28089	chr11:74460427-74500670|chr11:74528759-74545720	ENST00000299563	NM_001098638	Hs68_RNase, Hs68_control	ANNOTATED, CDS, coding, INTERNAL, OVCODE, OVEXON	Jeck2013	-1.41716	0.374449	0.00350632	0.151282
chr9:17309055-17342442:+	chr9:17309055-17342442:+	CNTLN	CIRCexplorer2	740	5	33387	chr9:17298350-17309055|chr9:17342442-17366614	ENST00000380647	NA	NA	NA	NA	-1.39834	0.379364	0.0119635	0.208507
hsa_circ_0004976	chr2:25990451-25994409:-	ASXL2	circBase	372	3	3958	chr2:25982514-25990451|chr2:25994409-26022253	ENST00000435504	NM_018263	Hs68_RNase, Hs68_control, K562, Hepg2, Helas3, Ag04450, A549	ANNOTATED, CDS, coding, INTERNAL, OVCODE, OVEXON	Jeck2013, Salzman2013	-1.38819	0.382043	0.00871069	0.187536
hsa_circ_0073052	chr5:74842834-74848416:+	POLK	circBase	268	2	5582	chr5:74807739-74842834|chr5:74848416-74865164	ENST00000241436	NM_016218	K562	ANNOTATED, CDS, coding, INTERNAL, OVCODE, OVEXON, UTR5	Salzman2013	-1.29422	0.407757	0.0335501	0.270952
chr15:44776421-44778898:+	chr15:44776421-44778898:+	CTDSPL2	CIRCexplorer2	289	2	2477	chr15:44751398-44776421|chr15:44778898-44782981	ENST00000260327	NA	NA	NA	NA	-1.28747	0.409668	0.0156732	0.229455
hsa_circ_0008153	chr15:63845913-63855207:+	USP3	circBase	477	5	9294	chr15:63824906-63845913|chr15:63855207-63862631	ENST00000540797	NM_006537	Hs68_RNase, Hs68_control, K562, Huvec, Hepg2, Helas3, H1hesc, Gm12878, Bj, Ag04450, A549, Sknshra	ANNOTATED, CDS, coding, INTERNAL, OVCODE, OVEXON	Jeck2013, Salzman2013	-1.27965	0.411894	0.0159221	0.229523
hsa_circ_0001264	chr3:8977554-8983488:-	RAD18	circBase	623	3	5934	chr3:8955404-8977554|chr3:8983488-8988903	ENST00000264926	NM_020165	HEK293, cd_19, Hs68_RNase, Hs68_control	ANNOTATED, CDS, coding, INTERNAL, OVCODE, OVEXON	Jeck2013, Memczak2013	-1.27614	0.4129	0.000678975	0.0984874
hsa_circ_0072547	chr5:56542126-56546968:+	GPBP1	circBase	682	4	4842	chr5:56532999-56542126|chr5:56546968-56557006	ENST00000424459	NM_022913	K562, Helas3, H1hesc, Gm12878, Bj, Ag04450, A549, Nhek, Sknshra	ANNOTATED, CDS, coding, INTERNAL, OVCODE, OVEXON	Salzman2013	-1.27486	0.413266	5.33751e-05	0.0494827
hsa_circ_0006677	chr1:67356836-67371058:-	WDR78	circBase	473	3	14222	chr1:67340620-67356836|chr1:67371058-67390344	ENST00000371026	NM_024763	Hs68_RNase, Hs68_control, Nhek, K562, H1hesc, Gm12878, Bj, Ag04450, A549, Sknshra	ANNOTATED, CDS, coding, INTERNAL, OVCODE, OVEXON	Jeck2013, Salzman2013	-1.26882	0.414999	0.0113381	0.206126
hsa_circ_0007503	chr10:28872327-28884970:+	WAC	circBase	645	4	12643	chr10:28824686-28872327|chr10:28884970-28897114	ENST00000375664	NR_024557	Hs68_RNase, Hs68_control, Nhek, K562, Huvec, Hepg2, Helas3, H1hesc, Gm12878, Bj, Ag04450, A549	ANNOTATED, INTERNAL, ncRNA, OVCODE, OVEXON	Jeck2013, Salzman2013	-1.24975	0.420522	0.0054353	0.163689
hsa_circ_0087391	chr9:88284399-88327481:-	AGTPBP1	circBase	695	7	43082	chr9:88272558-88284399|chr9:88327481-88356689	ENST00000337006	NM_015239	A549	ANNOTATED, CDS, coding, INTERNAL, OVCODE, OVEXON, UTR5	Salzman2013	-1.22767	0.427007	0.0019322	0.117864
hsa_circ_0000259	chr10:105767934-105778666:+	SLK	circBase	435	3	10732	chr10:105765793-105767934|chr10:105778666-105779491	ENST00000335753	NM_014720	cd_19, neutr, Nhek, Sknshra	ANNOTATED, CDS, coding, INTERNAL	Memczak2013, Salzman2013	-1.22716	0.427159	0.000141561	0.0494827
hsa_circ_0005638	chr16:71692135-71713438:-	PHLPP2	circBase	1389	9	21303	chr16:71690584-71692135|chr16:71713438-71715653	ENST00000568004	NM_015020	Hs68_RNase, Hs68_control, Nhek, K562, Huvec, Hepg2, Helas3, Gm12878, Bj, Ag04450, Sknshra	ANNOTATED, CDS, coding, INTERNAL, OVCODE, OVEXON	Jeck2013, Salzman2013	-1.20837	0.432756	0.0160541	0.229523
hsa_circ_0030586	chr13:95813442-95840796:-	ABCC4	circBase	1051	9	27354	chr13:95768255-95813442|chr13:95840796-95847089	ENST00000412704	NM_005845	K562, Gm12878, Bj, Ag04450, A549	ANNOTATED, CDS, coding, INTERNAL, OVCODE, OVEXON	Salzman2013	-1.1969	0.436211	0.0408096	0.283961
chr14:74495886-74512833:+	chr14:74495886-74512833:+	CCDC176	CIRCexplorer2	362	4	16947	chr14:74486237-74495886|chr14:74512833-74514632	ENST00000464394	NA	NA	NA	NA	-1.193	0.437392	0.00462971	0.163689
chr3:160131260-160137331:+	chr3:160131260-160137331:+	SMC4	CIRCexplorer2	877	5	6071	chr3:160130241-160131260|chr3:160137331-160138527	ENST00000357388	NA	NA	NA	NA	-1.18963	0.438415	0.0196508	0.231247
chr3:169694733-169701041:+	chr3:169694733-169701041:+	SEC62	CIRCexplorer2	404	3	6308	chr3:169693504-169694733|chr3:169701041-169703592	ENST00000337002	NA	NA	NA	NA	-1.18191	0.440768	0.0395507	0.276251
hsa_circ_0006905	chr1:10500403-10502498:+	APITD1	circBase	244	2	2095	chr1:10494747-10500403|chr1:10502498-10511433	ENST00000602446	NR_036462	Hs68_RNase, Hs68_control	ALT_DONOR, INTERNAL, ncRNA, OVCODE, OVEXON	Jeck2013	-1.16523	0.445894	0.0117142	0.206126
hsa_circ_0055151	chr2:71623270-71645769:+	ZNF638	circBase	922	11	22499	chr2:71607695-71623270|chr2:71645769-71651779	ENST00000355812	NM_001252612	Nhek, K562, Hepg2, Gm12878, Bj, Ag04450, A549, Sknshra	ANNOTATED, CDS, coding, INTERNAL, OVCODE, OVEXON	Salzman2013	-1.16039	0.44739	0.00338568	0.151282
hsa_circ_0018054	chr10:28872327-28879761:+	WAC	circBase	336	3	7434	chr10:28824686-28872327|chr10:28879761-28884661	ENST00000375664	NR_024557	H1hesc, Gm12878, Ag04450	ANNOTATED, INTERNAL, ncRNA, OVCODE, OVERLAPTX, OVEXON	Salzman2013	-1.15507	0.449045	0.0322957	0.266066
hsa_circ_0001852	chr9:33986757-33998862:-	UBAP2	circBase	421	4	12105	chr9:33973235-33986757|chr9:33998862-34017047	ENST00000449054	NM_018449	cd_19	ANNOTATED, CDS, coding, INTERNAL	Memczak2013	-1.15086	0.450356	0.000669659	0.0984874
hsa_circ_0005455	chr17:44248220-44249598:-	KANSL1	circBase	1378	1	1378	chr17:44172067-44248220|chr17:44249598-44301036	ENST00000574590		Hs68_RNase, Hs68_control, Nhek, K562, Hepg2, Helas3, H1hesc, Gm12878, Bj, Ag04450, A549, Sknshra	INTERGENIC	Jeck2013, Salzman2013	-1.14654	0.451708	0.0322718	0.266066
hsa_circ_0007612	chr7:103777227-103805730:-	ORC5	circBase	272	3	28503	chr7:103767340-103777227|chr7:103805730-103807219	ENST00000297431	NM_002553	Hs68_RNase, Hs68_control, K562, Gm12878, Bj, A549, Sknshra	ANNOTATED, CDS, coding, INTERNAL, OVCODE, OVEXON	Jeck2013, Salzman2013	-1.13759	0.454519	0.0188188	0.231247
hsa_circ_0006408	chr10:32308785-32310215:-	KIF5B	circBase	274	3	1430	chr10:32307490-32308785|chr10:32310215-32311067	ENST00000302418	NM_004521	Hs68_RNase, Hs68_control	ANNOTATED, CDS, coding, INTERNAL, OVCODE, OVEXON	Jeck2013	-1.13	0.456915	0.00180299	0.113775
hsa_circ_0000139	chr1:155823066-155823597:-	GON4L	circBase	531	1	531	chr1:155796819-155823066|chr1:155823597-155829094	ENST00000437809	NM_001037533	HEK293, cd_34, Hs68_RNase, Hs68_control, Nhek, K562, H1hesc, Gm12878, Ag04450, A549, Sknshra	ANNOTATED, CDS, coding, INTERNAL, OVCODE, OVEXON, UTR5	Jeck2013, Memczak2013, Salzman2013	-1.12012	0.460056	0.0041367	0.161067
hsa_circ_0035051	chr15:44620882-44630515:+	CASC4	circBase	329	3	9633	chr15:44615217-44620882|chr15:44630515-44640740	ENST00000557945	NM_138423	K562, Bj, Ag04450	ANNOTATED, CDS, coding, INTERNAL, OVCODE, OVEXON	Salzman2013	-1.08867	0.470196	0.0223478	0.231247
chr14:103894723-103928798:+	chr14:103894723-103928798:+	MARK3	CIRCexplorer2	297	5	34075	chr14:103871604-103894723|chr14:103928798-103932308	ENST00000440884	NA	NA	NA	NA	-1.08451	0.471553	0.0266593	0.243933
chr19:10274001-10288043:-	chr19:10274001-10288043:-	DNMT1	CIRCexplorer2	433	7	14042	chr19:10273424-10274001|chr19:10288043-10290862	ENST00000592705	NA	NA	NA	NA	-1.07752	0.473842	0.00587869	0.163689
hsa_circ_0006681	chr4:6995910-7002978:+	TBC1D14	circBase	427	4	7068	chr4:6969151-6995910|chr4:7002978-7006570	ENST00000448507	NM_020773	Hs68_RNase, Hs68_control, K562, H1hesc, Gm12878, Ag04450, A549, Sknshra	ANNOTATED, CDS, coding, INTERNAL, OVCODE, OVEXON	Jeck2013, Salzman2013	-1.07246	0.475508	0.0187671	0.231247
hsa_circ_0007619	chr4:128995614-129003460:+	LARP1B	circBase	435	4	7846	chr4:128982556-128995614|chr4:129003460-129012155	ENST00000326639	NM_018078	Hs68_RNase, Hs68_control, K562, Gm12878, Ag04450	ANNOTATED, CDS, coding, INTERNAL, OVCODE, OVEXON, UTR5	Jeck2013, Salzman2013	-1.07039	0.476191	0.00479497	0.163689
chr21:37716876-37721706:+	chr21:37716876-37721706:+	MORC3	CIRCexplorer2	347	3	4830	chr21:37713844-37716876|chr21:37721706-37728917	ENST00000400485	NA	NA	NA	NA	-1.06766	0.477091	0.0366173	0.272832
hsa_circ_0001439	chr4:129913321-129925031:-	SCLT1	circBase	396	4	11710	chr4:129891623-129913321|chr4:129925031-129960195	ENST00000281142	NM_144643	cd_19, neutr, Hs68_RNase, Hs68_control, K562, Hepg2, Helas3, H1hesc, Gm12878, Bj, Ag04450, Nhek, Sknshra	ANNOTATED, CDS, coding, INTERNAL, OVCODE, OVEXON	Jeck2013, Memczak2013, Salzman2013	-1.06689	0.477347	0.00010603	0.0494827
hsa_circ_0000539	chr14:55647930-55650471:-	DLGAP5	circBase	342	3	2541	chr14:55647496-55647930|chr14:55650471-55655659	ENST00000395425	NM_014750	cd_19, neutr, Hs68_RNase, Hs68_control	ANNOTATED, CDS, coding, INTERNAL, OVCODE, OVEXON	Jeck2013, Memczak2013	-1.05725	0.480549	0.00594709	0.163689
hsa_circ_0060236	chr20:35689505-35690673:-	RBL1	circBase	354	2	1168	chr20:35684661-35689505|chr20:35690673-35693826	ENST00000373664	NM_002895	Ag04450	ANNOTATED, CDS, coding, INTERNAL, OVCODE, OVEXON	Salzman2013	-1.05388	0.481671	0.0195399	0.231247
chr1:200550328-200561368:-	chr1:200550328-200561368:-	KIF14	CIRCexplorer2	683	5	11040	chr1:200549511-200550328|chr1:200561368-200562794	ENST00000367350	NA	NA	NA	NA	-1.04852	0.483463	0.0324223	0.266066
hsa_circ_0004804	chr9:128691933-128697886:+	PBX3	circBase	327	2	5953	chr9:128678206-128691933|chr9:128697886-128722962	ENST00000342287	NM_006195	Hs68_RNase, Hs68_control	ANNOTATED, CDS, coding, INTERNAL, OVCODE, OVEXON	Jeck2013	-1.03929	0.486566	0.0326677	0.266884
hsa_circ_0020822	chr11:2991032-2993473:-	NAP1L4	circBase	361	3	2441	chr11:2985981-2991032|chr11:2993473-2997253	ENST00000380542	NM_005969	K562, Nhek	ANNOTATED, CDS, coding, INTERNAL, OVCODE, OVEXON	Salzman2013	-1.03582	0.487737	0.0148102	0.225816
hsa_circ_0015211	chr1:171492359-171502100:+	PRRC2C	circBase	1040	5	9741	chr1:171491398-171492359|chr1:171502100-171504566	ENST00000392078	NM_015172	Hepg2	ANNOTATED, CDS, coding, INTERNAL, OVCODE, OVEXON	Salzman2013	-1.03178	0.489107	0.0270583	0.246351
hsa_circ_0070190	chr4:79747190-79772210:+	BMP2K	circBase	705	6	25020	chr4:79697875-79747190|chr4:79772210-79780737	ENST00000389010	NM_198892	K562, Huvec, Hepg2, Helas3, H1hesc, Gm12878, Bj, Ag04450, Sknshra	ANNOTATED, CDS, coding, INTERNAL, OVCODE, OVEXON	Salzman2013	-1.02182	0.492494	0.0167265	0.231247
hsa_circ_0004189	chr9:77631183-77632364:-	C9orf41	circBase	360	2	1181	chr9:77614786-77631183|chr9:77632364-77642927	ENST00000376834	NM_152420	Hs68_RNase, Hs68_control	ANNOTATED, CDS, coding, INTERNAL, OVCODE, OVEXON	Jeck2013	-1.01983	0.493175	0.0380488	0.275215
chr15:32819013-32825569:-	chr15:32819013-32825569:-	RP11-632K20.7	CIRCexplorer2	666	4	6556	chr15:32816801-32819013|chr15:32825569-32828498	ENST00000454486	NA	NA	NA	NA	-1.01625	0.494401	0.0299266	0.256246
chr11:16036487-16119234:-	chr11:16036487-16119234:-	SOX6	CIRCexplorer2	834	6	82747	chr11:16010716-16036487|chr11:16119234-16133348	ENST00000316399	NA	NA	NA	NA	-1.00477	0.498349	0.0161894	0.229663
hsa_circ_0025843	chr12:32751430-32764217:+	FGD4	circBase	738	6	12787	chr12:32735401-32751430|chr12:32764217-32772631	ENST00000534526	NM_139241	Ag04450, Sknshra	ANNOTATED, CDS, coding, INTERNAL, OVCODE, OVERLAPTX, OVEXON	Salzman2013	-1.00461	0.498407	0.0372078	0.272832
hsa_circ_0007717	chrX:13684435-13698717:+	TCEANC	circBase	964	3	14282	chrX:13681679-13684435|chrX:13698717-13699257	ENST00000467590		Hs68_RNase, Hs68_control	INTERGENIC	Jeck2013	-1.00247	0.499146	0.0128521	0.211886
hsa_circ_0001769	chr7:152007050-152012423:-	MLL3	circBase	460	3	5373	chr7:151970952-152007050|chr7:152012423-152027685	ENST00000262189	NM_170606	HEK293, neutr, Hs68_RNase, Hs68_control	ANNOTATED, CDS, coding, INTERNAL, OVCODE, OVEXON	Jeck2013, Memczak2013	-1.00181	0.499373	0.042593	0.285514
hsa_circ_0037000	chr15:93543741-93552553:+	CHD2	circBase	584	4	8812	chr15:93541851-93543741|chr15:93552553-93555574	ENST00000394196	NM_001271	K562, Ag04450, Sknshra	ANNOTATED, CDS, coding, INTERNAL, OVCODE, OVEXON	Salzman2013	-1.00106	0.499633	0.00355471	0.151282
hsa_circ_0084522	chr8:54891584-54923052:-	TCEA1	circBase	762	7	31468	chr8:54883023-54891584|chr8:54923052-54934622	ENST00000521604	NM_006756	Nhek, K562, Hepg2, Bj, Ag04450, A549, Sknshra	ANNOTATED, CDS, coding, INTERNAL, OVCODE, OVEXON	Salzman2013	-0.997026	0.501032	0.038827	0.275538
hsa_circ_0067880	chr3:169693395-169706147:+	SEC62	circBase	694	6	12752	chr3:169684646-169693395|chr3:169706147-169710381	ENST00000337002	NM_003262	Mcf7	ANNOTATED, CDS, coding, INTERNAL, OVCODE, OVERLAPTX, OVEXON	Salzman2013	-0.992322	0.502668	0.0365343	0.272832
chr19:10273342-10277361:-	chr19:10273342-10277361:-	DNMT1	CIRCexplorer2	205	3	4019	chr19:10271094-10273342|chr19:10277361-10279005	ENST00000592705	NA	NA	NA	NA	-0.989129	0.503782	0.0168423	0.231247
hsa_circ_0001358	chr3:169694733-169706147:+	SEC62	circBase	585	5	11414	chr3:169693504-169694733|chr3:169706147-169710381	ENST00000337002	NM_003262	cd_19, Nhek, Huvec, Hepg2, Helas3, H1hesc, Gm12878, Bj, Ag04450, A549, Sknshra	ANNOTATED, CDS, coding, INTERNAL	Memczak2013, Salzman2013	-0.983865	0.505623	0.00147713	0.103967
chr12:122995655-122999774:-	chr12:122995655-122999774:-	RSRC2	CIRCexplorer2	203	2	4119	chr12:122992994-122995655|chr12:122999774-123001773	ENST00000331738	NA	NA	NA	NA	-0.983725	0.505672	0.0150077	0.225816
hsa_circ_0001313	chr3:56626997-56628056:+	CCDC66	circBase	468	3	1059	chr3:56605330-56626997|chr3:56628056-56647616	ENST00000394672	NM_001012506	HEK293, cd_19, cd_34, neutr, Hs68_RNase, Hs68_control, Nhek, K562, Hepg2, Helas3, H1hesc, Gm12878, Bj, Ag04450, A549, Sknshra	ANNOTATED, CDS, coding, INTERNAL, OVCODE, OVEXON	Jeck2013, Memczak2013, Salzman2013	-0.983376	0.505795	0.0037839	0.156236
hsa_circ_0056245	chr2:120677644-120692534:+	PTPN4	circBase	527	4	14890	chr2:120672818-120677644|chr2:120692534-120702656	ENST00000263708	NM_002830	K562, Helas3, H1hesc, Gm12878, Sknshra	ANNOTATED, CDS, coding, INTERNAL, OVCODE, OVEXON	Salzman2013	-0.981162	0.506571	0.0389611	0.275538
hsa_circ_0000116	chr1:117944807-117948267:+	MAN1A2	circBase	353	2	3460	chr1:117911107-117944807|chr1:117948267-117957334	ENST00000356554	NM_006699	cd_19, K562	ANNOTATED, CDS, coding, INTERNAL	Memczak2013, Salzman2013	-0.972449	0.50964	0.00075377	0.0984874
chr7:91924202-91936970:+	chr7:91924202-91936970:+	ANKIB1	CIRCexplorer2	576	2	12768	chr7:91875833-91924202|chr7:91936970-91948643	ENST00000265742	NA	NA	NA	NA	-0.971548	0.509959	0.0351099	0.272832
hsa_circ_0003700	chr6:52935854-52941341:+	FBXO9	circBase	304	3	5487	chr6:52922622-52935854|chr6:52941341-52943596	ENST00000498744	NM_033480	Hs68_RNase, Hs68_control, K562, Gm12878	ANNOTATED, CDS, coding, INTERNAL, OVCODE, OVEXON	Jeck2013, Salzman2013	-0.96953	0.510673	0.00290622	0.147733
hsa_circ_0081751	chr7:102962378-102963241:-	DNAJC2	circBase	364	3	863	chr7:102957461-102962378|chr7:102963241-102964044	ENST00000249270	NM_014377	K562	ANNOTATED, CDS, coding, INTERNAL, OVCODE, OVERLAPTX, OVEXON	Salzman2013	-0.967121	0.511526	0.00463563	0.163689
chr2:89082250-89092011:+	chr2:89082250-89092011:+	ANKRD36BP2	CIRCexplorer2	615	9	9761	chr2:89076090-89082250|chr2:89092011-89100615	ENST00000393525	NA	NA	NA	NA	-0.964685	0.51239	0.0013884	0.101631
hsa_circ_0001524	chr5:131013395-131044965:-	FNIP1	circBase	813	6	31570	chr5:131008617-131013395|chr5:131044965-131052257	ENST00000307968	NM_133372	cd_19, cd_34, Hs68_RNase, Hs68_control	ANNOTATED, CDS, coding, INTERNAL, OVCODE, OVEXON	Jeck2013, Memczak2013	-0.963282	0.512889	0.0451019	0.294491
hsa_circ_0001062	chr2:113057425-113057606:+	ZC3H6	circBase	181	1	181	chr2:113033603-113057425|chr2:113057606-113060805	ENST00000409871	NM_198581	cd_19	ANNOTATED, CDS, coding, INTERNAL	Memczak2013	-0.962832	0.513049	0.000914151	0.0984874
hsa_circ_0035228	chr15:50875285-50884823:-	TRPM7	circBase	946	4	9538	chr15:50873105-50875285|chr15:50884823-50885813	ENST00000560955	NM_017672	K562, H1hesc, Gm12878, Ag04450, A549	ANNOTATED, CDS, coding, INTERNAL, OVCODE, OVEXON	Salzman2013	-0.957363	0.514997	0.0198874	0.231247
chr1:29386933-29424447:+	chr1:29386933-29424447:+	EPB41	CIRCexplorer2	369	3	37514	chr1:29385364-29386933|chr1:29424447-29435847	ENST00000343067	NA	NA	NA	NA	-0.956657	0.515249	0.0015992	0.10839
hsa_circ_0085459	chr8:124346117-124350061:-	ATAD2	circBase	624	4	3944	chr8:124338266-124346117|chr8:124350061-124351550	ENST00000517666	NM_014109	K562, Hepg2, Helas3, H1hesc, Gm12878, Sknshra	ANNOTATED, CDS, coding, INTERNAL, OVCODE, OVEXON	Salzman2013	-0.95327	0.51646	0.0483812	0.304253
hsa_circ_0007460	chr17:28811231-28819771:+	GOSR1	circBase	363	4	8540	chr17:28808281-28811231|chr17:28819771-28837897	ENST00000225724	NM_001007024	Hs68_RNase, Hs68_control	ANNOTATED, CDS, coding, INTERNAL, OVCODE, OVEXON, UTR5	Jeck2013	-0.952328	0.516798	0.0445107	0.29406
chr5:75993811-75997038:+	chr5:75993811-75997038:+	IQGAP2	CIRCexplorer2	299	2	3227	chr5:75991491-75993811|chr5:75997038-75998306	ENST00000274364	NA	NA	NA	NA	-0.951415	0.517125	0.0357953	0.272832
hsa_circ_0049221	chr19:10279005-10288043:-	DNMT1	circBase	310	5	9038	chr19:10277361-10279005|chr19:10288043-10290862	ENST00000592705	NM_001130823	Sknshra	ANNOTATED, CDS, coding, INTERNAL, OVCODE, OVEXON	Salzman2013	-0.948035	0.518338	0.00914009	0.194493
chr14:50292584-50298079:-	chr14:50292584-50298079:-	NEMF	CIRCexplorer2	695	6	5495	chr14:50281575-50292584|chr14:50298079-50298768	ENST00000298310	NA	NA	NA	NA	-0.947497	0.518531	0.00315823	0.151282
hsa_circ_0003247	chr1:155408117-155429689:-	ASH1L	circBase	844	2	21572	chr1:155385714-155408117|chr1:155429689-155447676	ENST00000368346	NM_018489	Hs68_RNase, Hs68_control, Nhek, K562, Hsmm, Hepg2, H1hesc, Gm12878, Bj, Ag04450, Sknshra	ANNOTATED, CDS, coding, INTERNAL, OVCODE, OVEXON	Jeck2013, Salzman2013	-0.946776	0.51879	0.00748109	0.17113
hsa_circ_0036997	chr15:93540186-93545547:+	CHD2	circBase	683	5	5361	chr15:93536228-93540186|chr15:93545547-93547846	ENST00000394196	NM_001271	K562	ANNOTATED, CDS, coding, INTERNAL, OVCODE, OVERLAPTX, OVEXON	Salzman2013	-0.943501	0.51997	0.007479	0.17113
hsa_circ_0005238	chr21:17205666-17214859:+	USP25	circBase	344	2	9193	chr21:17203948-17205666|chr21:17214859-17236586	ENST00000285679	NM_013396	Hs68_RNase, Hs68_control, Nhek, K562, Ag04450	ANNOTATED, CDS, coding, INTERNAL, OVCODE, OVEXON	Jeck2013, Salzman2013	-0.94198	0.520518	0.0115131	0.206126
hsa_circ_0000842	chr18:33606862-33613800:-	RPRD1A	circBase	638	5	6938	chr18:33573263-33606862|chr18:33613800-33620769	ENST00000590898	NM_018170	cd_19, neutr, K562, Hepg2, Helas3, H1hesc, Gm12878, Bj, Ag04450	ANNOTATED, CDS, coding, INTERNAL	Memczak2013, Salzman2013	-0.936879	0.522362	0.0384163	0.275538
chr5:68487621-68492936:+	chr5:68487621-68492936:+	CENPH	CIRCexplorer2	237	4	5315	chr5:68485595-68487621|chr5:68492936-68498332	ENST00000283006	NA	NA	NA	NA	-0.934934	0.523066	0.0285008	0.254422
hsa_circ_0000489	chr13:51501542-51523641:+	RNASEH2B	circBase	677	8	22099	chr13:51484276-51501542|chr13:51523641-51528040	ENST00000336617	NM_024570	cd_19, neutr, Hs68_RNase, Hs68_control, Nhek, K562, Huvec, Hepg2, Helas3, H1hesc, Gm12878, A549, Sknshra	ANNOTATED, CDS, coding, INTERNAL, OVCODE, OVEXON	Jeck2013, Memczak2013, Salzman2013	-0.93164	0.524262	0.0453806	0.294491
chr10:51584615-51585599:+	chr10:51584615-51585599:+	NCOA4	CIRCexplorer2	984	1	984	chr10:51582939-51584615|chr10:51585599-51586270	ENST00000438493	NA	NA	NA	NA	-0.925303	0.52657	0.00567621	0.163689
hsa_circ_0001438	chr4:128995614-128999117:+	LARP1B	circBase	294	3	3503	chr4:128982556-128995614|chr4:128999117-129003319	ENST00000326639	NM_178043	cd_19, Hs68_RNase, Hs68_control, K562, Bj	ANNOTATED, CDS, coding, INTERNAL, OVCODE, OVEXON, UTR5	Jeck2013, Memczak2013, Salzman2013	-0.921987	0.527782	0.0104556	0.206126
hsa_circ_0019079	chr10:91511102-91522592:+	KIF20B	circBase	893	6	11490	chr10:91505716-91511102|chr10:91522592-91526023	ENST00000394289	NM_016195	K562, Helas3, H1hesc, Gm12878, Ag04450	ANNOTATED, CDS, coding, INTERNAL, OVCODE, OVEXON	Salzman2013	-0.919388	0.528733	0.00101931	0.0984874
hsa_circ_0067619	chr3:142116170-142123918:-	XRN1	circBase	626	5	7748	chr3:142103527-142116170|chr3:142123918-142131385	ENST00000264951	NM_019001	K562, Bj	ANNOTATED, CDS, coding, INTERNAL, OVCODE, OVEXON	Salzman2013	-0.909696	0.532297	0.0376494	0.274496
hsa_circ_0003388	chr8:68044185-68049838:+	CSPP1	circBase	278	2	5653	chr8:68031056-68044185|chr8:68049838-68066258	ENST00000412460	NM_024790	Hs68_RNase, Hs68_control, K562	ANNOTATED, CDS, coding, INTERNAL, OVCODE, OVEXON	Jeck2013, Salzman2013	-0.905663	0.533787	0.0144476	0.225816
hsa_circ_0027353	chr12:62715244-62749256:+	USP15	circBase	353	3	34012	chr12:62708697-62715244|chr12:62749256-62775270	ENST00000353364	NM_001252078	K562	ANNOTATED, CDS, coding, INTERNAL, OVCODE, OVERLAPTX, OVEXON	Salzman2013	-0.905002	0.534032	0.0416469	0.28438
hsa_circ_0008631	chr5:176402396-176409624:-	UIMC1	circBase	240	2	7228	chr5:176397867-176402396|chr5:176409624-176433284	ENST00000377227	NM_001199297	Hs68_RNase, Hs68_control, K562	ANNOTATED, CDS, coding, INTERNAL, OVCODE, OVEXON, UTR5	Jeck2013, Salzman2013	-0.897604	0.536778	0.00384188	0.156236
hsa_circ_0000023	chr1:21076215-21100103:-	HP1BP3	circBase	791	6	23888	chr1:21074148-21076215|chr1:21100103-21103089	ENST00000312239	NM_016287	cd_19, Hs68_RNase, Hs68_control, K562, Hepg2, Ag04450	ANNOTATED, CDS, coding, INTERNAL, OVCODE, OVEXON	Jeck2013, Memczak2013, Salzman2013	-0.892462	0.538694	0.00742247	0.17113
hsa_circ_0007793	chr2:61343113-61345251:+	KIAA1841	circBase	284	4	2138	chr2:61336431-61343113|chr2:61345251-61348319	ENST00000453186	NM_001129993	Hs68_RNase, Hs68_control, Sknshra	ANNOTATED, CDS, coding, INTERNAL, OVCODE, OVEXON	Jeck2013, Salzman2013	-0.89212	0.538822	0.00473814	0.163689
hsa_circ_0031447	chr14:31416295-31425448:-	STRN3	circBase	434	4	9153	chr14:31405830-31416295|chr14:31425448-31495109	ENST00000355683	NM_001083893	Nhek, K562, H1hesc	ANNOTATED, CDS, coding, INTERNAL, OVCODE, OVEXON	Salzman2013	-0.889974	0.539624	0.0145442	0.225816
hsa_circ_0085602	chr8:131164981-131370389:-	ASAP1	circBase	1021	11	205408	chr8:131149284-131164981|chr8:131370389-131414130	ENST00000357668	NM_001247996	K562, Gm12878, A549	ANNOTATED, CDS, coding, INTERNAL, OVCODE, OVERLAPTX, OVEXON	Salzman2013	-0.876655	0.544629	0.0151861	0.225816
chr2:136527338-136528305:+	chr2:136527338-136528305:+	UBXN4	CIRCexplorer2	220	2	967	chr2:136519481-136527338|chr2:136528305-136529989	ENST00000272638	NA	NA	NA	NA	-0.8704	0.546995	0.0235947	0.232414
hsa_circ_0002681	chr10:70547683-70548085:+	CCAR1	circBase	307	2	402	chr10:70546449-70547683|chr10:70548085-70549466	ENST00000535016	NM_018237	Hs68_RNase, Hs68_control, K562	ANNOTATED, CDS, coding, INTERNAL, OVCODE, OVEXON	Jeck2013, Salzman2013	-0.869931	0.547173	0.0392984	0.27554
chr17:29164223-29167799:+	chr17:29164223-29167799:+	ATAD5	CIRCexplorer2	274	2	3576	chr17:29163066-29164223|chr17:29167799-29170930	ENST00000578295	NA	NA	NA	NA	-0.868377	0.547763	0.0451034	0.294491
hsa_circ_0002484	chr11:130130750-130131824:-	ZBTB44	circBase	1074	1	1074	chr11:130109791-130130750|chr11:130131824-130184269	ENST00000445008	NM_014155	Hs68_RNase, Hs68_control, K562, Huvec, Hepg2, Helas3, H1hesc, Gm12878, Bj, Ag04450, A549, Nhek, Sknshra	ANNOTATED, CDS, coding, INTERNAL, OVCODE, OVEXON, UTR5	Jeck2013, Salzman2013	-0.868329	0.547781	0.0218681	0.231247
hsa_circ_0008346	chr15:41648236-41669502:+	NUSAP1	circBase	667	5	21266	chr15:41643327-41648236|chr15:41669502-41672290	ENST00000558123	NM_016359	Hs68_RNase, Hs68_control, K562	ANNOTATED, CDS, coding, INTERNAL, OVCODE, OVEXON	Jeck2013, Salzman2013	-0.864077	0.549398	0.00925785	0.194734
hsa_circ_0013093	chr1:89206670-89251896:+	PKN2	circBase	1233	7	45226	chr1:89150311-89206670|chr1:89251896-89270073	ENST00000316005	NM_006256	Nhek, K562	ANNOTATED, CDS, coding, INTERNAL, OVCODE, OVEXON	Salzman2013	-0.861799	0.550266	0.0236224	0.232414
hsa_circ_0001736	chr7:104714065-104717880:+	MLL5	circBase	633	5	3815	chr7:104707254-104714065|chr7:104717880-104719292	ENST00000311117	NM_018682	cd_19	ANNOTATED, CDS, coding, INTERNAL	Memczak2013	-0.857253	0.552002	0.0196636	0.231247
chr13:21729831-21732264:-	chr13:21729831-21732264:-	SKA3	CIRCexplorer2	323	2	2433	chr13:21729289-21729831|chr13:21732264-21734040	ENST00000298260	NA	NA	NA	NA	-0.856429	0.552318	0.0386329	0.275538
hsa_circ_0006382	chr19:8520288-8528570:+	HNRNPM	circBase	325	4	8282	chr19:8509995-8520288|chr19:8528570-8530207	ENST00000348943	NM_005968	Hs68_RNase, Hs68_control, K562, Helas3, H1hesc, Gm12878, Bj, Ag04450, A549	ANNOTATED, CDS, coding, INTERNAL, OVCODE, OVEXON	Jeck2013, Salzman2013	-0.854392	0.553098	0.000249396	0.0570494
hsa_circ_0001776	chr7:158552176-158557544:-	ESYT2	circBase	495	5	5368	chr7:158542414-158552176|chr7:158557544-158560344	ENST00000251527	NM_020728	cd_19, cd_34, neutr, Hs68_RNase, Hs68_control, Nhek, K562, Huvec, Hepg2, Helas3, Gm12878, Bj, Ag04450, A549, Sknshra, Mcf7	ANNOTATED, CDS, coding, INTERNAL, OVCODE, OVEXON	Jeck2013, Memczak2013, Salzman2013	-0.847879	0.555601	0.0220062	0.231247
hsa_circ_0000826	chr18:9182379-9221997:+	ANKRD12	circBase	925	6	39618	chr18:9136963-9182379|chr18:9221997-9254208	ENST00000383440	NM_015208	cd_19, neutr, Nhek, K562, Huvec, Hepg2, Helas3, H1hesc, Gm12878, Bj, Ag04450, Sknshra	ANNOTATED, CDS, coding, INTERNAL, UTR5	Memczak2013, Salzman2013	-0.846644	0.556077	0.0191748	0.231247
hsa_circ_0025513	chr12:14609494-14610229:+	ATF7IP	circBase	163	2	735	chr12:14599987-14609494|chr12:14610229-14613428	ENST00000537653	NM_018179	K562, H1hesc, Gm12878, Bj, Ag04450, A549	ANNOTATED, CDS, coding, INTERNAL, OVCODE, OVEXON	Salzman2013	-0.846505	0.55613	0.0165227	0.230813
chr14:39648294-39648666:+	chr14:39648294-39648666:+	PNN	CIRCexplorer2	295	2	372	chr14:39647120-39648294|chr14:39648666-39649706	ENST00000216832	NA	NA	NA	NA	-0.840101	0.558605	0.00115313	0.0984874
hsa_circ_0000117	chr1:117944807-117957453:+	MAN1A2	circBase	472	3	12646	chr1:117911107-117944807|chr1:117957453-117963190	ENST00000356554	NM_006699	HEK293, cd_19, Hs68_RNase, Hs68_control	ANNOTATED, CDS, coding, INTERNAL, OVCODE, OVEXON	Jeck2013, Memczak2013	-0.838484	0.559231	0.00089559	0.0984874
chr11:16205431-16256217:-	chr11:16205431-16256217:-	SOX6	CIRCexplorer2	332	3	50786	chr11:16133469-16205431|chr11:16256217-16339991	ENST00000316399	NA	NA	NA	NA	-0.834464	0.560791	0.0213038	0.231247
chr6:131481198-131490413:+	chr6:131481198-131490413:+	AKAP7	CIRCexplorer2	438	3	9215	chr6:131466556-131481198|chr6:131490413-131520600	ENST00000431975	NA	NA	NA	NA	-0.830545	0.562317	0.0222512	0.231247
hsa_circ_0031940	chr14:53003436-53011089:-	TXNDC16	circBase	573	5	7653	chr14:52986011-53003436|chr14:53011089-53019033	ENST00000281741	NM_020784	K562, Hepg2	ANNOTATED, CDS, coding, INTERNAL, OVCODE, OVEXON, UTR5	Salzman2013	-0.828549	0.563095	0.00585207	0.163689
hsa_circ_0001932	chrX:76907603-76912143:-	ATRX	circBase	437	3	4540	chrX:76891547-76907603|chrX:76912143-76918870	ENST00000373344	NM_000489	cd_19	ANNOTATED, CDS, coding, INTERNAL	Memczak2013	-0.826331	0.563962	0.0153012	0.225816
hsa_circ_0075796	chr6:18236682-18258636:-	DEK	circBase	902	7	21954	chr6:18226473-18236682|chr6:18258636-18264073	ENST00000397239	NM_003472	K562	ANNOTATED, CDS, coding, INTERNAL, OVCODE, OVEXON	Salzman2013	-0.823358	0.565125	0.00722135	0.17113
hsa_circ_0008817	chr20:34317233-34320057:-	RBM39	circBase	315	3	2824	chr20:34313077-34317233|chr20:34320057-34326889	ENST00000463004	NR_040722	Hs68_RNase, Hs68_control	ANNOTATED, INTERNAL, ncRNA, OVCODE, OVEXON	Jeck2013	-0.821056	0.566027	0.00611511	0.163689
hsa_circ_0037002	chr15:93543741-93558139:+	CHD2	circBase	898	6	14398	chr15:93541851-93543741|chr15:93558139-93563241	ENST00000394196	NM_001271	Nhek, K562, Huvec, H1hesc, Gm12878, Ag04450, A549	ANNOTATED, CDS, coding, INTERNAL, OVCODE, OVEXON	Salzman2013	-0.811216	0.569901	0.0299688	0.256246
hsa_circ_0023936	chr11:85718584-85742653:-	PICALM	circBase	677	7	24069	chr11:85714494-85718584|chr11:85742653-85779692	ENST00000532317	NM_007166	K562, Hepg2, Helas3, H1hesc, Gm12878, Bj, Ag04450, A549, Nhek, Sknshra	ANNOTATED, CDS, coding, INTERNAL, OVCODE, OVERLAPTX, OVEXON	Salzman2013	-0.807796	0.571254	0.00693816	0.17113
hsa_circ_0011172	chr1:29319841-29323831:+	EPB41	circBase	318	2	3990	chr1:29314417-29319841|chr1:29323831-29338376	ENST00000343067	NM_203342	K562	ANNOTATED, CDS, coding, INTERNAL, OVCODE, OVEXON, UTR5	Salzman2013	-0.799776	0.574438	0.0241632	0.232841
hsa_circ_0021350	chr11:16205431-16208501:-	SOX6	circBase	242	2	3070	chr11:16133469-16205431|chr11:16208501-16256127	ENST00000316399	NM_017508	K562	ANNOTATED, CDS, coding, INTERNAL, OVCODE, OVERLAPTX, OVEXON	Salzman2013	-0.783899	0.580795	0.00732965	0.17113
hsa_circ_0001577	chr6:13632601-13644961:-	RANBP9	circBase	1020	7	12360	chr6:13625996-13632601|chr6:13644961-13652890	ENST00000011619	NM_005493	HEK293, cd_19, neutr, K562, Hepg2, H1hesc, Bj, Ag04450, A549, Nhek, Sknshra	ANNOTATED, CDS, coding, INTERNAL	Memczak2013, Salzman2013	-0.773421	0.585028	0.00427266	0.162895
hsa_circ_0007072	chr15:65994642-65995346:-	DENND4A	circBase	343	2	704	chr15:65994228-65994642|chr15:65995346-65998428	ENST00000443035	NM_001144823	Hs68_RNase, Hs68_control, Gm12878, Ag04450	ANNOTATED, CDS, coding, INTERNAL, OVCODE, OVEXON	Jeck2013, Salzman2013	-0.766917	0.587672	0.0191767	0.231247
hsa_circ_0023923	chr11:85707868-85742653:-	PICALM	circBase	1128	11	34785	chr11:85695016-85707868|chr11:85742653-85779692	ENST00000532317	NM_007166	K562, Huvec, Hsmm, Hepg2, Helas3, H1hesc, Gm12878, Bj, Ag04450, A549, Nhek, Sknshra, Mcf7	ANNOTATED, CDS, coding, INTERNAL, OVCODE, OVERLAPTX, OVEXON	Salzman2013	-0.762883	0.589318	0.00515305	0.163689
hsa_circ_0000605	chr15:59204761-59209198:-	SLTM	circBase	311	3	4437	chr15:59193486-59204761|chr15:59209198-59224554	ENST00000380516	NM_024755	cd_19, neutr, Hs68_RNase, Hs68_control, K562, H1hesc, Gm12878, Ag04450	ANNOTATED, CDS, coding, INTERNAL, OVCODE, OVEXON	Jeck2013, Memczak2013, Salzman2013	-0.761773	0.589771	0.00112277	0.0984874
chr21:40578033-40584633:-	chr21:40578033-40584633:-	BRWD1	CIRCexplorer2	506	4	6600	chr21:40574471-40578033|chr21:40584633-40585406	ENST00000333229	NA	NA	NA	NA	-0.758496	0.591112	0.0205576	0.231247
hsa_circ_0001860	chr9:37126308-37126939:+	ZCCHC7	circBase	631	1	631	chr9:37120620-37126308|chr9:37126939-37302184	ENST00000336755	NM_032226	cd_19, cd_34, neutr, Hs68_RNase, Hs68_control, K562, Helas3, Gm12878, Bj, Ag04450, A549, Nhlf, Sknshra	ANNOTATED, CDS, coding, INTERNAL, OVCODE, OVEXON, UTR5	Jeck2013, Memczak2013, Salzman2013	-0.753998	0.592958	0.0302185	0.256246
hsa_circ_0000160	chr1:172520651-172526934:+	C1orf9	circBase	559	4	6283	chr1:172502637-172520651|chr1:172526934-172538158	ENST00000367723	NM_014283	cd_19, neutr, Hs68_RNase, Hs68_control, K562, H1hesc, Gm12878, Bj, Sknshra, Mcf7	ANNOTATED, CDS, coding, INTERNAL, OVCODE, OVEXON	Jeck2013, Memczak2013, Salzman2013	-0.753467	0.593177	0.00524003	0.163689
chr8:71126137-71128999:-	chr8:71126137-71128999:-	NCOA2	CIRCexplorer2	278	2	2862	chr8:71087094-71126137|chr8:71128999-71208978	ENST00000452400	NA	NA	NA	NA	-0.748635	0.595167	0.0122696	0.209844
hsa_circ_0000471	chr13:33091993-33101669:-	N4BP2L2	circBase	388	4	9676	chr13:33018263-33091993|chr13:33101669-33112754	ENST00000504114	NM_033111	HEK293, cd_19, neutr, Hs68_RNase, Hs68_control, Nhek, K562, Huvec, Hepg2, Helas3, H1hesc, Gm12878, Bj, Ag04450, A549, Sknshra	ANNOTATED, CDS, coding, INTERNAL, OVCODE, OVEXON	Jeck2013, Memczak2013, Salzman2013	-0.742882	0.597544	0.000798798	0.0984874
chr2:89100615-89104394:+	chr2:89100615-89104394:+	ANKRD36BP2	CIRCexplorer2	3779	1	3779	chr2:89092011-89100615|chr2:89104394-89104892	ENST00000393525	NA	NA	NA	NA	-0.739274	0.599041	0.0343818	0.272375
hsa_circ_0011167	chr1:29313942-29314417:+	EPB41	circBase	475	1	475	chr1:29213722-29313942|chr1:29314417-29319841	ENST00000343067	NM_203342	K562, Hepg2, Bj	ANNOTATED, coding, INTERNAL, OVCODE, OVEXON, UTR5	Salzman2013	-0.73669	0.600115	0.0095879	0.199385
hsa_circ_0001772	chr7:155465560-155473602:+	RBM33	circBase	445	3	8042	chr7:155457947-155465560|chr7:155473602-155493466	ENST00000287912	NM_053043	cd_19, cd_34, neutr, Hs68_RNase, Hs68_control, Nhek, K562, Huvec, Hepg2, Helas3, Gm12878, Bj, Ag04450, A549, Sknshra	ANNOTATED, CDS, coding, INTERNAL, OVCODE, OVEXON	Jeck2013, Memczak2013, Salzman2013	-0.733036	0.601636	0.00666091	0.16828
chr5:64824278-64825026:-	chr5:64824278-64825026:-	CENPK	CIRCexplorer2	309	3	748	chr5:64817355-64824278|chr5:64825026-64838628	ENST00000514814	NA	NA	NA	NA	-0.728366	0.603587	0.0476203	0.30154
hsa_circ_0001459	chr4:178274461-178274882:+	NEIL3	circBase	421	1	421	chr4:178272703-178274461|chr4:178274882-178281656	ENST00000264596	NM_018248	cd_19, neutr, Hs68_RNase, Hs68_control	ANNOTATED, CDS, coding, INTERNAL, OVCODE, OVEXON	Jeck2013, Memczak2013	-0.727972	0.603752	0.0112775	0.206126
chr15:44843073-44843720:+	chr15:44843073-44843720:+	EIF3J	CIRCexplorer2	147	2	647	chr15:44829625-44843073|chr15:44843720-44846750	ENST00000261868	NA	NA	NA	NA	-0.724847	0.605061	0.0160365	0.229523
hsa_circ_0004604	chr7:65592690-65599361:+	CRCP	circBase	231	3	6671	chr7:65557650-65592690|chr7:65599361-65610429	ENST00000450043	NR_024548	Hs68_RNase, Hs68_control, Nhek, K562, Helas3, H1hesc, Gm12878, Bj, Ag04450, A549, Sknshra	ANNOTATED, INTERNAL, ncRNA, OVCODE, OVEXON	Jeck2013, Salzman2013	-0.724576	0.605175	0.0214517	0.231247
hsa_circ_0072954	chr5:72285253-72286691:+	FCHO2	circBase	370	3	1438	chr5:72264416-72285253|chr5:72286691-72302271	ENST00000341845	NM_138782	K562, Ag04450, Sknshra	ANNOTATED, CDS, coding, INTERNAL, OVCODE, OVEXON	Salzman2013	-0.722604	0.606003	0.00653007	0.16828
hsa_circ_0001747	chr7:131071878-131084192:+	MKLN1	circBase	535	4	12314	chr7:131060252-131071878|chr7:131084192-131096064	ENST00000421797	NM_013255	cd_19, neutr, Hs68_RNase, Hs68_control, K562, Hepg2, H1hesc, Gm12878, Bj, Ag04450, A549, Sknshra	ANNOTATED, CDS, coding, INTERNAL, OVCODE, OVEXON	Jeck2013, Memczak2013, Salzman2013	-0.714344	0.609482	0.0241748	0.232841
hsa_circ_0000118	chr1:117944807-117963271:+	MAN1A2	circBase	553	4	18464	chr1:117911107-117944807|chr1:117963271-117984852	ENST00000356554	NM_006699	HEK293, cd_19, cd_34, neutr	ANNOTATED, CDS, coding, INTERNAL	Memczak2013	-0.714088	0.60959	0.00287093	0.147733
hsa_circ_0008934	chr8:131164981-131193126:-	ASAP1	circBase	550	6	28145	chr8:131149284-131164981|chr8:131193126-131199481	ENST00000357668	NM_001247996	Hs68_RNase, Hs68_control, K562, Huvec, Helas3, Gm12878, Bj, Ag04450, A549, Sknshra, Mcf7	ANNOTATED, CDS, coding, INTERNAL, OVCODE, OVEXON	Jeck2013, Salzman2013	-0.711393	0.61073	0.00500333	0.163689
hsa_circ_0008620	chr5:76342171-76344097:+	AGGF1	circBase	443	2	1926	chr5:76335544-76342171|chr5:76344097-76344760	ENST00000312916	NM_018046	Hs68_RNase, Hs68_control	ANNOTATED, CDS, coding, INTERNAL, OVCODE, OVEXON	Jeck2013	-0.706009	0.613014	0.0277462	0.250126
hsa_circ_0001798	chr8:48308935-48320523:+	KIAA0146	circBase	352	2	11588	chr8:48206619-48308935|chr8:48320523-48352884	ENST00000297423	NM_001080394	HEK293, cd_19, neutr, Hs68_RNase, Hs68_control, Nhek, K562, Helas3	ANNOTATED, CDS, coding, INTERNAL, OVCODE, OVEXON	Jeck2013, Memczak2013, Salzman2013	-0.701861	0.614779	0.0359695	0.272832
hsa_circ_0000024	chr1:21083658-21100103:-	HP1BP3	circBase	631	5	16445	chr1:21076375-21083658|chr1:21100103-21103089	ENST00000312239	NM_016287	cd_19, neutr, Hs68_RNase, Hs68_control, Gm12878, Ag04450	ANNOTATED, CDS, coding, INTERNAL, OVCODE, OVEXON	Jeck2013, Memczak2013, Salzman2013	-0.697075	0.616821	0.0144122	0.225816
chr9:33960823-33989124:-	chr9:33960823-33989124:-	UBAP2	CIRCexplorer2	510	6	28301	chr9:33956144-33960823|chr9:33989124-33996220	ENST00000449054	NA	NA	NA	NA	-0.6963	0.617153	0.0196351	0.231247
hsa_circ_0002220	chr17:60061531-60062451:-	MED13	circBase	503	3	920	chr17:60060475-60061531|chr17:60062451-60064367	ENST00000397786	NM_005121	Hs68_RNase, Hs68_control	ANNOTATED, CDS, coding, INTERNAL, OVCODE, OVEXON	Jeck2013	-0.693516	0.618345	0.0214303	0.231247
hsa_circ_0001746	chr7:131060182-131084192:+	MKLN1	circBase	605	5	24010	chr7:130827700-131060182|chr7:131084192-131096064	ENST00000421797	NM_013255	HEK293, cd_19, neutr, Hs68_RNase, Hs68_control, Nhek, K562, Hepg2, Helas3, H1hesc, Gm12878, Bj, Ag04450, A549, Sknshra, Mcf7	ANNOTATED, CDS, coding, INTERNAL, OVCODE, OVEXON	Jeck2013, Memczak2013, Salzman2013	-0.690652	0.619574	0.029727	0.256246
hsa_circ_0000119	chr1:117944807-117984947:+	MAN1A2	circBase	648	5	40140	chr1:117911107-117944807|chr1:117984947-118003110	ENST00000356554	NM_006699	HEK293, cd_19, Nhek, K562, Huvec, Hepg2, Helas3, Gm12878, Bj, Ag04450, A549, Sknshra	ANNOTATED, CDS, coding, INTERNAL	Memczak2013, Salzman2013	-0.689839	0.619923	0.00726238	0.17113
chr20:39721111-39729993:+	chr20:39721111-39729993:+	TOP1	CIRCexplorer2	694	5	8882	chr20:39713208-39721111|chr20:39729993-39741421	ENST00000361337	NA	NA	NA	NA	-0.68246	0.623102	0.015049	0.225816
chr3:196214269-196215554:-	chr3:196214269-196215554:-	RNF168	CIRCexplorer2	257	2	1285	chr3:196210762-196214269|chr3:196215554-196229743	ENST00000318037	NA	NA	NA	NA	-0.678469	0.624828	0.0226406	0.231466
hsa_circ_0000567	chr14:99924615-99932150:-	SETD3	circBase	683	5	7535	chr14:99880271-99924615|chr14:99932150-99947064	ENST00000331768	NM_199123	HEK293, cd_19, cd_34, Hs68_RNase, Hs68_control, Nhek, K562, Huvec, Hepg2, Helas3, H1hesc, Gm12878, Bj, Ag04450, A549, Sknshra	ANNOTATED, CDS, coding, INTERNAL, OVCODE, OVEXON, UTR5	Jeck2013, Memczak2013, Salzman2013	-0.676839	0.625534	0.0228486	0.231814
chr11:16133348-16208501:-	chr11:16133348-16208501:-	SOX6	CIRCexplorer2	363	3	75153	chr11:16119234-16133348|chr11:16208501-16256127	ENST00000316399	NA	NA	NA	NA	-0.676217	0.625804	0.0447371	0.294491
chr3:193374868-193385069:+	chr3:193374868-193385069:+	OPA1	CIRCexplorer2	805	7	10201	chr3:193372816-193374868|chr3:193385069-193409851	ENST00000361150	NA	NA	NA	NA	-0.669477	0.628735	0.0300758	0.256246
hsa_circ_0002538	chr4:88116475-88116842:-	KLHL8	circBase	367	1	367	chr4:88106951-88116475|chr4:88116842-88141569	ENST00000273963	NM_020803	Hs68_RNase, Hs68_control, K562, Helas3, H1hesc, Gm12878, Ag04450, A549, Nhek, Sknshra	ANNOTATED, CDS, coding, INTERNAL, OVCODE, OVEXON, UTR5	Jeck2013, Salzman2013	-0.667681	0.629518	0.0371956	0.272832
hsa_circ_0008285	chr6:4891946-4892613:+	CDYL	circBase	667	1	667	chr6:4735078-4891946|chr6:4892613-4935748	ENST00000328908	NM_004824	Hs68_RNase, Hs68_control, K562, Huvec, Hsmm, Hepg2, Helas3, H1hesc, Gm12878, Bj, Ag04450, A549, Nhek, Sknshra, Mcf7	ANNOTATED, CDS, coding, INTERNAL, OVCODE, OVEXON	Jeck2013, Salzman2013	-0.666856	0.629878	0.00612605	0.163689
hsa_circ_0001538	chr5:138699447-138700432:+	PAIP2	circBase	344	2	985	chr5:138677669-138699447|chr5:138700432-138704421	ENST00000265192	NM_001033112	cd_19, K562, Huvec, Hepg2, Helas3, H1hesc, Gm12878, Bj, Ag04450, A549, Nhek, Sknshra	ANNOTATED, CDS, coding, INTERNAL, UTR5	Memczak2013, Salzman2013	-0.656704	0.634326	0.0152828	0.225816
hsa_circ_0001460	chr4:178274461-178281831:+	NEIL3	circBase	596	2	7370	chr4:178272703-178274461|chr4:178281831-178283442	ENST00000264596	NM_018248	HEK293, cd_19, neutr, K562, Huvec, Hepg2, Helas3, H1hesc, Gm12878, Bj, Ag04450, A549, Nhek, Nhlf, Sknshra	ANNOTATED, CDS, coding, INTERNAL	Memczak2013, Salzman2013	-0.655087	0.635037	0.0204458	0.231247
hsa_circ_0006208	chr11:108046972-108047817:-	NPAT	circBase	226	2	845	chr11:108044578-108046972|chr11:108047817-108055958	ENST00000278612	NM_002519	Hs68_RNase, Hs68_control, K562, H1hesc, Gm12878, Ag04450	ANNOTATED, CDS, coding, INTERNAL, OVCODE, OVEXON	Jeck2013, Salzman2013	-0.645222	0.639394	0.01025	0.206126
hsa_circ_0005374	chr1:78177431-78181553:-	USP33	circBase	488	4	4122	chr1:78167156-78177431|chr1:78181553-78183551	ENST00000370794	NM_015017	Hs68_RNase, Hs68_control, Hsmm	ANNOTATED, CDS, coding, INTERNAL, OVCODE, OVEXON	Jeck2013, Salzman2013	-0.639311	0.642019	0.0386545	0.275538
hsa_circ_0067620	chr3:142144063-142145683:-	XRN1	circBase	319	3	1620	chr3:142142484-142144063|chr3:142145683-142151502	ENST00000264951	NM_019001	K562, Helas3	ANNOTATED, CDS, coding, INTERNAL, OVCODE, OVEXON	Salzman2013	-0.636958	0.643067	0.0391475	0.275538
hsa_circ_0004689	chr1:185183638-185200840:+	SWT1	circBase	469	3	17202	chr1:185175895-185183638|chr1:185200840-185240454	ENST00000367501	NM_017673	Hs68_RNase, Hs68_control, Nhek, K562, Gm12878, Sknshra	ANNOTATED, CDS, coding, INTERNAL, OVCODE, OVEXON	Jeck2013, Salzman2013	-0.62984	0.646248	0.0415671	0.28438
hsa_circ_0001451	chr4:153332454-153333681:-	FBXW7	circBase	620	2	1227	chr4:153271276-153332454|chr4:153333681-153456092	ENST00000603548	NM_033632	cd_19, Hs68_RNase, Hs68_control, K562, Huvec, Hmec, Hepg2, Helas3, H1hesc, Gm12878, Bj, Ag04450, A549, Nhek, Sknshra	ALT_ACCEPTOR, CDS, coding, INTERNAL, intronic, OVCODE, OVEXON, UTR5	Jeck2013, Memczak2013, Salzman2013	-0.629367	0.64646	0.0302078	0.256246
hsa_circ_0001771	chr7:155457868-155473602:+	RBM33	circBase	524	4	15734	chr7:155437613-155457868|chr7:155473602-155493466	ENST00000287912	NM_053043	cd_19, Nhek, K562, Huvec, Helas3, Gm12878, Bj, Ag04450, A549, Sknshra	ANNOTATED, CDS, coding, INTERNAL	Memczak2013, Salzman2013	-0.62912	0.646571	0.0172863	0.231247
hsa_circ_0001969	chr2:202172241-202173973:-	ALS2CR12	circBase	204	2	1732	chr2:202164023-202172241|chr2:202173973-202195192	ENST00000286190	NM_139163	Hs68_RNase, Hs68_control	ANNOTATED, CDS, coding, INTERNAL, OVCODE, OVEXON	Jeck2013	-0.616279	0.652351	0.0468519	0.299787
hsa_circ_0000347	chr11:85722072-85742653:-	PICALM	circBase	635	6	20581	chr11:85718626-85722072|chr11:85742653-85779692	ENST00000532317	NM_007166	cd_19, neutr, K562, Hsmm, Hepg2, Helas3, H1hesc, Gm12878, Bj, Ag04450, Nhek, Sknshra	ANNOTATED, CDS, coding, INTERNAL	Memczak2013, Salzman2013	-0.60984	0.655269	0.0262957	0.243775
hsa_circ_0001522	chr5:122881110-122893258:+	CSNK1G3	circBase	536	3	12148	chr5:122848264-122881110|chr5:122893258-122909086	ENST00000345990	NM_001044723	cd_19, cd_34, neutr, K562, Huvec, Hepg2, Helas3, H1hesc, Gm12878, Bj, Ag04450, A549, Nhek, Sknshra	ANNOTATED, CDS, coding, INTERNAL, UTR5	Memczak2013, Salzman2013	-0.608783	0.65575	0.032078	0.266066
hsa_circ_0006117	chr20:2944917-2945848:+	PTPRA	circBase	421	2	931	chr20:2928670-2944917|chr20:2945848-2955860	ENST00000380393	NM_002836	Hs68_RNase, Hs68_control, Nhek, K562, Huvec, Hepg2, Helas3, H1hesc, Gm12878, Bj, Ag04450, A549, Sknshra	ANNOTATED, CDS, coding, INTERNAL, OVCODE, OVEXON, UTR5	Jeck2013, Salzman2013	-0.597971	0.660683	0.0219239	0.231247
chr6:131466424-131490413:+	chr6:131466424-131490413:+	AKAP7	CIRCexplorer2	570	4	23989	chr6:131456922-131466424|chr6:131490413-131520600	ENST00000431975	NA	NA	NA	NA	-0.597672	0.660819	0.0357119	0.272832
