# Supplementary material for: Baduanjin exerts anti-diabetic and anti-depression effects by regulating the expression of mRNA, lncRNA, and circRNA
Source: Chin Med. 2019 Feb 1;14:3. doi: 10.1186/s13020-019-0225-1 (PMC6359771; doi:10.1186/s13020-019-0225-1)
Supplement: Supplementary file 4 — Additional file 4. Differentially expressed lncRNAs. [file 13020_2019_225_MOESM4_ESM.xlsx]

## Sheet: up
Annotation					DE Statistic
Track_id	Gene_Name	Locus	Strand	Gene_Type	log2FC	Fold_Change	p_value	q_value
ENSG00000275888.1_2	RP13-516M14.10	chr17:80202646-80203467	+	antisense	2.05829	4.16493	4.14637e-05	0.0158458
ENSG00000279602.1_1	CTD-3014M21.1	chr17:41437409-41438729	-	TEC	1.45592	2.74331	0.0136239	0.0868273
ENSG00000229512.1_2	AC068580.5	chr11:1784239-1784979	-	sense_intronic	1.36241	2.57114	0.00290078	0.0502129
ENSG00000254826.1_2	CTD-2530H12.2	chr11:75486949-75487974	+	sense_intronic	1.1682	2.24731	0.00420695	0.0555038
ENSG00000234290.2_1	AC116366.6	chr5:131804582-131808735	-	antisense	1.11908	2.17208	6.31279e-06	0.00968903
ENSG00000272256.1_1	RP11-489E7.4	chr8:29940274-29940983	+	antisense	1.08594	2.12275	0.00172622	0.0426336
ENSG00000261449.1_1	RP11-589C21.5	chr8:42009290-42010281	-	antisense	1.08011	2.1142	0.00128666	0.038901
ENSG00000223446.1_1	RP11-274J16.5	chr9:95857221-95857811	-	antisense	1.04785	2.06744	0.000765779	0.0321425
ENSG00000250069.1_2	CTB-131B5.2	chr5:139579748-139582772	+	sense_intronic	1.04656	2.0656	0.0264742	0.118734
ENSG00000269952.1_2	RP11-324I22.3	chr10:35499344-35499678	+	sense_intronic	0.99436	1.9922	0.00577777	0.062027
ENSG00000233431.1_1	RP11-63N8.3	chr1:21912965-21917680	+	antisense	0.973898	1.96414	0.00816311	0.0702858
ENSG00000260708.1_1	CTA-29F11.1	chr22:47157791-47158460	-	antisense	0.921352	1.89389	0.00324501	0.0517776
ENSG00000268734.1_1	CTB-61M7.2	chr19:55402039-55402786	+	lincRNA	0.891622	1.85526	0.0189337	0.100433
ENSG00000234389.1_2	AC007278.3	chr2:103055173-103056935	+	sense_intronic	0.86057	1.81576	0.0216774	0.107113
ENSG00000280035.1_2	RP11-10J21.2	chr8:142234387-142237046	-	TEC	0.794107	1.734	0.00493483	0.0586721
ENSG00000279520.1_2	RP11-20I23.2	chr16:2566659-2568000	+	TEC	0.79304	1.73272	0.0163396	0.0947613
ENSG00000228817.4_2	BACH1-IT2	chr21:30742818-30746029	+	lincRNA	0.777557	1.71423	0.000808537	0.0326024
ENSG00000245532.6_2	NEAT1	chr11:65190245-65213011	+	lincRNA	0.765406	1.69985	0.00568863	0.062027
ENSG00000265100.1_1	RP11-147L13.2	chr17:66242770-66244079	-	antisense	0.764917	1.69927	0.0199146	0.102945
ENSG00000278743.1_1	RP11-707G18.1	chr12:25538604-25539175	-	lincRNA	0.710713	1.63661	0.0333499	0.133265
ENSG00000274370.1_1	AC144831.3	chr17:81056122-81056732	+	lincRNA	0.670526	1.59165	0.0124864	0.0842024
ENSG00000186594.13_2	MIR22HG	chr17:1614787-1620468	-	lincRNA	0.663829	1.58428	0.000959087	0.0349134
ENSG00000203999.8_1	LINC01270	chr20:48909257-48931459	+	lincRNA	0.663603	1.58403	0.0465903	0.157758
ENSG00000273428.3_1	RP4-539M6.22	chr22:30831531-30832234	+	lincRNA	0.641724	1.56019	0.000198443	0.0239154
ENSG00000239705.1_1	RP11-65N13.8	chr9:128003942-128019297	+	antisense	0.631726	1.54942	0.0197462	0.102742
ENSG00000274092.1_1	CTD-3203P2.3	chr16:27324708-27325422	-	antisense	0.628994	1.54649	0.0130068	0.0855717
ENSG00000248476.1_2	BACH1-IT1	chr21:30723955-30734215	+	sense_intronic	0.627792	1.5452	0.0137103	0.0869457
ENSG00000280138.1_2	RP11-463O12.5	chr12:123354606-123373267	-	TEC	0.620704	1.53763	0.0313039	0.128825
ENSG00000272941.1_1	RP11-134L10.1	chr7:134853155-134854299	+	antisense	0.61951	1.53635	0.0192716	0.101325
ENSG00000269688.1_2	AC008982.2	chr19:39335369-39336139	-	sense_intronic	0.611658	1.52801	0.00355024	0.0525986
ENSG00000231794.5_2	AC009542.2	chr7:134883153-134894589	+	antisense	0.602399	1.51824	0.000210576	0.0243082
ENSG00000271185.1_1	RP5-855F16.1	chr7:10980050-10980362	+	lincRNA	0.593321	1.50872	0.0067639	0.0650101
ENSG00000277687.1_2	RP11-427L15.2	chr10:120451873-120453047	-	sense_intronic	0.589934	1.50518	0.0422913	0.149604

## Sheet: down
Annotation					DE Statistic
Track_id	Gene_Name	Locus	Strand	Gene_Type	log2FC	Fold_Change	p_value	q_value
ENSG00000245164.6_1	LINC00861	chr8:126934552-126963493	-	lincRNA	-1.64456	0.319844	9.83751e-05	0.0197432
ENSG00000267283.1_1	AC005306.3	chr19:1989400-1990369	+	processed_transcript	-1.34213	0.394438	0.00575404	0.062027
ENSG00000238260.1_1	RP11-46F15.2	chr1:3539754-3541307	-	antisense	-1.29385	0.407862	5.02256e-05	0.0167126
ENSG00000256448.5_1	RP11-809N8.4	chr11:73116342-73121727	+	antisense	-1.164	0.446275	0.00183501	0.0436343
ENSG00000238160.1_1	AC116366.5	chr5:131755108-131762406	-	antisense	-1.11424	0.461935	0.00200937	0.0444013
ENSG00000270426.1_2	RP11-326I11.5	chr4:185393078-185393763	-	sense_intronic	-1.10363	0.465344	0.00336803	0.051851
ENSG00000267838.2_1	AC008746.12	chr19:54949847-54950726	-	lincRNA	-1.09367	0.468568	3.60007e-05	0.0154903
ENSG00000280388.1_1	RP11-229D13.3	chr7:75673295-75675281	-	TEC	-1.07891	0.473386	9.82569e-05	0.0197432
ENSG00000259939.1_2	RP11-77H9.5	chr16:8947169-8948204	+	antisense	-1.0681	0.476946	0.00373925	0.0533489
ENSG00000272993.1_1	RP11-196G18.24	chr1:149817383-149818053	+	lincRNA	-1.02571	0.491169	0.00244363	0.0471762
ENSG00000272953.1_1	RP11-1275H24.2	chr7:5465401-5466032	+	lincRNA	-1.02166	0.492551	0.00335815	0.051851
ENSG00000236977.1_2	ANKRD44-IT1	chr2:198115582-198167243	-	sense_intronic	-0.999219	0.500271	0.00314378	0.0513446
ENSG00000228107.1_2	AP000692.9	chr21:37732928-37734338	+	sense_overlapping	-0.997051	0.501023	0.00599879	0.0626024
ENSG00000246526.2_1	RP11-539L10.2	chr4:6689175-6692246	-	lincRNA	-0.989368	0.503698	0.000712177	0.0311853
ENSG00000236618.2_1	PITPNA-AS1	chr17:1420225-1421390	+	antisense	-0.98281	0.505993	0.00146792	0.0405412
ENSG00000273691.1_2	RP11-617F23.2	chr15:90568187-90569235	+	sense_intronic	-0.969357	0.510734	0.00165992	0.0418984
ENSG00000274536.5_2	MIR223	chrX:65235303-65240264	+	antisense	-0.962908	0.513022	8.59378e-05	0.0189892
ENSG00000279059.1_2	RP11-257O5.2	chr17:53034121-53035787	-	TEC	-0.958996	0.514415	0.000514321	0.0295903
ENSG00000253522.4_2	MIR3142HG	chr5:159895275-159914433	+	lincRNA	-0.934175	0.523342	0.000210779	0.0243082
ENSG00000260911.2_1	RP11-196G11.2	chr16:31054471-31061189	+	lincRNA	-0.932508	0.523947	0.000879805	0.0335189
ENSG00000273289.1_1	RP6-109B7.5	chr22:46448973-46449440	+	antisense	-0.924047	0.527029	0.000891539	0.0336262
ENSG00000233875.1_1	RP11-61L14.6	chr1:154551541-154552139	-	antisense	-0.921683	0.527893	0.00709417	0.0661513
ENSG00000272506.1_1	RP4-535B20.4	chr1:65469153-65469770	-	lincRNA	-0.911297	0.531707	0.0103994	0.0772334
ENSG00000259932.1_2	CTD-2651B20.7	chr15:45490715-45491337	-	sense_intronic	-0.908856	0.532607	0.0058717	0.0623218
ENSG00000261490.1_1	RP11-448G15.3	chr4:10069713-10074643	-	sense_overlapping	-0.894946	0.537767	0.000913128	0.0338602
ENSG00000248693.1_1	CTD-2023M8.1	chr5:18704542-18746282	-	lincRNA	-0.887142	0.540684	0.0193199	0.1015
ENSG00000258810.1_1	RP11-219E7.1	chr14:21252047-21252452	+	antisense	-0.885897	0.541151	0.000600203	0.0296803
ENSG00000279265.1_2	AC000123.3	chr7:126989887-126990347	-	TEC	-0.884081	0.541832	0.0152542	0.0910903
ENSG00000272148.1_1	RP11-195B17.1	chr2:27285296-27285775	-	antisense	-0.881044	0.542974	0.043706	0.152406
ENSG00000270019.1_1	RP11-141B14.1	chr2:114645780-114647327	-	lincRNA	-0.871331	0.546642	0.000792973	0.0325119
ENSG00000227039.6_1	ITGB2-AS1	chr21:46340966-46349593	+	antisense	-0.855499	0.552674	0.0181801	0.0989416
ENSG00000280128.1_2	XXbac-BPG283O16.9	chr6:30250126-30253831	-	TEC	-0.848861	0.555223	0.00763328	0.0683085
ENSG00000238113.6_1	LINC01410	chr9:66457285-66469310	+	lincRNA	-0.840357	0.558505	0.011281	0.0800852
ENSG00000275371.1_1	RP11-455F5.6	chr16:30122216-30123276	+	antisense	-0.832573	0.561527	0.00268766	0.0486963
ENSG00000273568.1_2	RP11-417L19.6	chr12:132419187-132419473	+	sense_intronic	-0.8322	0.561672	0.0117232	0.081587
ENSG00000250616.2_1	RP11-455F5.3	chr16:30107751-30115437	+	antisense	-0.826666	0.563831	0.000257362	0.0248758
ENSG00000279900.1_2	RP11-113K21.6	chr11:82794729-82795180	+	TEC	-0.824703	0.564599	0.00090887	0.0338602
ENSG00000268027.5_2	AC006129.2	chr19:42051554-42061832	+	lincRNA	-0.82367	0.565003	0.00571629	0.062027
ENSG00000259377.1_2	CTD-2308G16.1	chr15:52044682-52048672	+	sense_intronic	-0.816618	0.567771	0.0022966	0.0458998
ENSG00000255186.1_2	RP11-514F3.5	chr11:36408071-36409800	+	sense_intronic	-0.815425	0.568241	0.00653358	0.0640712
ENSG00000281103.1_1	TRG-AS1	chr7:38381178-38418405	+	antisense	-0.811137	0.569932	0.00704171	0.0661426
ENSG00000272155.1_1	RP11-707M3.3	chr8:66626569-66627013	-	antisense	-0.809346	0.57064	0.00100713	0.035212
ENSG00000279789.1_2	CTD-2574D22.3	chr16:29924465-29926658	-	TEC	-0.809103	0.570737	0.00165614	0.0418984
ENSG00000281649.1_1	EBLN3	chr9:37079854-37090504	+	lincRNA	-0.808971	0.570789	0.0283465	0.122837
ENSG00000261226.1_2	RP11-830F9.7	chr16:89003187-89006059	-	sense_intronic	-0.807354	0.571429	0.000402683	0.0269421
ENSG00000270049.2_1	RP11-297D21.4	chr16:67515217-67538966	+	antisense	-0.800803	0.57403	4.18357e-05	0.0158458
ENSG00000246067.7_2	RAB30-AS1	chr11:82783108-82817761	+	lincRNA	-0.794664	0.576478	0.00238028	0.0464698
ENSG00000271971.1_1	CTD-2006H14.2	chr8:94727606-94728341	-	antisense	-0.788444	0.578968	0.000173085	0.0228169
ENSG00000271840.1_1	RP1-224A6.9	chr1:22427106-22427853	+	lincRNA	-0.785063	0.580327	0.00607161	0.0628113
ENSG00000279117.1_1	CTD-2562J17.6	chr11:74971173-74973510	-	TEC	-0.77934	0.582633	0.00284075	0.0497385
ENSG00000275927.1_2	RP11-567P19.1	chr16:17539682-17540237	-	sense_intronic	-0.776849	0.58364	0.00482956	0.0582918
ENSG00000279884.1_1	RP11-483E17.1	chr2:175410113-175411063	-	TEC	-0.774502	0.58459	0.0313226	0.128825
ENSG00000238142.1_1	RP11-108M9.4	chr1:17215033-17216144	-	lincRNA	-0.760555	0.590269	0.015322	0.0913922
ENSG00000224152.1_1	AC009506.1	chr2:160471807-160473593	+	antisense	-0.758917	0.59094	0.00571855	0.062027
ENSG00000267364.1_1	RP11-47L3.1	chr17:33640521-33651919	+	lincRNA	-0.758581	0.591077	0.0125792	0.0844386
ENSG00000267274.1_2	CTD-2006C1.12	chr19:12050774-12064196	+	sense_overlapping	-0.756398	0.591972	0.00406712	0.0545363
ENSG00000204282.4_2	TNRC6C-AS1	chr17:76103479-76107880	-	processed_transcript	-0.753909	0.592995	0.00468882	0.0574652
ENSG00000264188.1_2	RP11-13N13.5	chr18:19241748-19242356	-	sense_intronic	-0.752836	0.593436	0.0058591	0.0623218
ENSG00000230177.1_1	RP5-1112D6.4	chr6:111599135-111599945	+	antisense	-0.752743	0.593474	0.0120566	0.0827059
ENSG00000244459.2_1	RP11-1398P2.1	chr4:1575789-1581980	-	lincRNA	-0.752457	0.593592	0.00622585	0.0631235
ENSG00000267745.1_2	RP11-686D22.8	chr17:33733703-33736787	-	processed_transcript	-0.752372	0.593627	0.0101658	0.076883
ENSG00000279348.1_1	RP11-566E18.1	chr2:217076127-217078242	+	TEC	-0.74923	0.594921	0.00799314	0.0696468
ENSG00000273221.1_1	RP5-1180E21.5	chr1:111727037-111727683	-	antisense	-0.748411	0.595259	0.000693036	0.0310003
ENSG00000261799.1_1	RP11-283I3.6	chr12:383120-386289	-	sense_overlapping	-0.743006	0.597493	0.000422885	0.0269421
ENSG00000281026.1_1	N4BP2L2-IT2	chr13:33078643-33083532	-	sense_intronic	-0.741346	0.598181	0.00705743	0.0661513
ENSG00000230415.1_1	RP5-902P8.10	chr1:1210603-1215800	+	lincRNA	-0.739854	0.5988	0.00510338	0.0597384
ENSG00000228427.1_1	RP5-1091N2.9	chrX:70403409-70418025	-	antisense	-0.738477	0.599372	0.00368156	0.0529532
ENSG00000261716.1_1	RP11-196G18.22	chr1:149816065-149820591	-	sense_overlapping	-0.738329	0.599433	0.00302342	0.0504981
ENSG00000270095.1_2	RP11-214K3.18	chr12:124456004-124456261	-	sense_intronic	-0.737298	0.599862	0.0180691	0.0986082
ENSG00000271789.1_1	RP5-1112D6.7	chr6:111618329-111619713	+	lincRNA	-0.735694	0.600529	0.00139082	0.0400709
ENSG00000279277.1_1	RP11-861A13.3	chr3:107755565-107757292	-	TEC	-0.735066	0.600791	0.0299104	0.126177
ENSG00000253948.1_2	RP11-410L14.2	chr8:100008991-100025272	-	lincRNA	-0.734081	0.601201	0.00136264	0.0399265
ENSG00000273329.1_1	RP11-448A19.1	chr7:129244389-129251471	-	lincRNA	-0.733806	0.601315	0.000110044	0.0203555
ENSG00000236535.1_2	RC3H1-IT1	chr1:173978405-173985344	-	sense_intronic	-0.733274	0.601537	0.0228084	0.10959
ENSG00000249806.1_1	RP11-223C24.1	chr4:143487172-143582103	+	lincRNA	-0.727917	0.603775	0.0229644	0.109922
ENSG00000270001.1_2	RP11-218C14.8	chr20:23612463-23612953	-	lincRNA	-0.727619	0.6039	0.00322132	0.0517776
ENSG00000279396.1_2	AC130469.1	chr19:8639963-8641054	-	TEC	-0.726468	0.604382	0.0475239	0.159261
ENSG00000279140.1_1	RP11-477I4.4	chr14:105281786-105282090	-	TEC	-0.722594	0.606007	0.0240895	0.11281
ENSG00000228382.1_2	ITPKB-IT1	chr1:226844341-226862768	-	sense_intronic	-0.720972	0.606689	0.00964891	0.0754712
ENSG00000279600.1_2	RP11-637C24.5	chr17:76004502-76004936	+	TEC	-0.718981	0.607527	0.0120617	0.0827059
ENSG00000247828.7_2	TMEM161B-AS1	chr5:87564712-87732502	+	antisense	-0.717262	0.608251	0.001082	0.0366222
ENSG00000180539.7_1	C9orf139	chr9:139921916-139932409	+	antisense	-0.714971	0.609218	0.00182446	0.0436343
ENSG00000261338.2_1	RP11-378A13.1	chr2:219120042-219122089	+	sense_overlapping	-0.714771	0.609302	0.00356364	0.0525986
ENSG00000278864.1_2	RP11-45M22.2	chr17:17084818-17086571	+	TEC	-0.714562	0.60939	0.00994821	0.0762587
ENSG00000276282.1_2	RP11-210K20.5	chr18:29475708-29476373	-	sense_intronic	-0.714532	0.609403	0.0077258	0.0688906
ENSG00000276718.1_1	RP1-102E24.10	chr12:6575703-6576301	+	antisense	-0.714357	0.609477	0.0342378	0.135284
ENSG00000224950.2_1	RP5-1086K13.1	chr1:117035638-117041834	-	lincRNA	-0.714121	0.609576	0.000123549	0.021377
ENSG00000272807.1_1	RP11-260M2.1	chr2:210893141-210893880	+	antisense	-0.71239	0.610308	0.0238603	0.112148
ENSG00000264895.1_2	RP11-421E14.2	chr17:49326940-49329109	-	sense_intronic	-0.71225	0.610367	0.00199532	0.0444013
ENSG00000249667.1_1	LINC01259	chr4:38511388-38519677	+	lincRNA	-0.706434	0.612833	0.000887733	0.0336262
ENSG00000279203.1_2	AC005785.5	chr19:15494013-15494643	-	TEC	-0.704694	0.613573	0.010089	0.0766695
ENSG00000177337.7_1	DLGAP1-AS1	chr18:3593730-3598350	+	antisense	-0.703912	0.613905	0.0222295	0.108143
ENSG00000233387.1_2	RP11-342D11.3	chr10:33385185-33405600	-	lincRNA	-0.70135	0.614996	0.00208916	0.0445885
ENSG00000215067.9_2	ALOX12-AS1	chr17:6779954-6915668	-	antisense	-0.700307	0.615441	0.00164419	0.0418984
ENSG00000227200.1_2	RP11-121A14.3	chr9:127025155-127028088	+	sense_intronic	-0.697864	0.616484	0.00816471	0.0702858
ENSG00000270557.1_2	RP11-546J1.1	chr2:158734195-158735077	+	lincRNA	-0.697095	0.616813	2.47753e-05	0.0147094
ENSG00000271816.1_2	BMS1P4	chr10:75458909-75490245	-	processed_transcript	-0.695849	0.617346	0.0414457	0.148371
ENSG00000271870.1_1	RP11-97C16.1	chr3:3194626-3195119	+	antisense	-0.695004	0.617708	0.0257808	0.117412
ENSG00000250950.1_2	RP11-33B1.3	chr4:120377505-120378432	+	lincRNA	-0.694533	0.617909	0.0194758	0.101915
ENSG00000267547.1_1	RP11-686D22.4	chr17:33730856-33731392	-	lincRNA	-0.694011	0.618133	0.00293948	0.0502862
ENSG00000279759.1_2	CTC-425O23.5	chr19:40861749-40866513	+	TEC	-0.690711	0.619548	0.00784617	0.0692273
ENSG00000273466.1_1	RP11-548H3.1	chr2:219497979-219498737	-	antisense	-0.690647	0.619576	0.00310899	0.0511457
ENSG00000272335.1_1	RP11-53O19.3	chr5:44826178-44828694	+	lincRNA	-0.689074	0.620252	0.000173551	0.0228169
ENSG00000280248.1_2	CTD-2047H16.3	chr17:78313698-78315858	+	TEC	-0.688788	0.620375	0.00816739	0.0702858
ENSG00000246263.2_1	UBR5-AS1	chr8:103251622-103265561	+	antisense	-0.68693	0.621174	0.0331315	0.132693
ENSG00000231563.1_1	RP11-245P10.4	chr1:228595082-228597395	+	antisense	-0.686434	0.621388	0.0209368	0.105444
ENSG00000261441.1_1	RP11-217B1.2	chr15:89878284-89879392	+	antisense	-0.680962	0.623749	0.000167692	0.02245
ENSG00000270115.1_2	RP11-415J8.7	chr1:33726813-33727281	+	lincRNA	-0.680556	0.623925	0.0222814	0.108291
ENSG00000260114.2_2	CTD-2574D22.4	chr16:29930955-29933226	-	sense_intronic	-0.673912	0.626805	0.000566277	0.0296303
ENSG00000260035.1_2	CTD-2651B20.6	chr15:45492523-45492830	-	sense_intronic	-0.670782	0.628166	0.0226851	0.109294
ENSG00000215769.8_2	RP13-104F24.2	chr17:62745781-62777825	-	processed_transcript	-0.670106	0.628461	0.038806	0.143564
ENSG00000273893.1_2	RP1-101A2.1	chr20:45310315-45311014	-	sense_intronic	-0.666018	0.630244	0.000711534	0.0311853
ENSG00000272037.1_1	KB-431C1.5	chr8:103268620-103270049	+	antisense	-0.663406	0.631386	0.000410635	0.0269421
ENSG00000272282.1_1	RP11-222K16.2	chr3:27754401-27755496	+	lincRNA	-0.661421	0.632255	0.0109786	0.0790908
ENSG00000259945.1_2	CTD-2012K14.3	chr16:67576026-67576866	-	antisense	-0.660899	0.632484	0.0155579	0.0921426
ENSG00000256039.1_1	RP11-291B21.2	chr12:10705962-10710648	+	lincRNA	-0.660021	0.632869	0.026714	0.119005
ENSG00000261326.2_1	LINC01355	chr1:23607802-23613245	-	lincRNA	-0.657277	0.634074	0.0001265	0.0216383
ENSG00000259797.1_2	RP11-96D1.3	chr16:68350704-68352939	+	sense_intronic	-0.652064	0.636369	0.0267924	0.119195
ENSG00000272076.1_1	RP11-11C20.3	chr8:52722670-52723241	-	lincRNA	-0.645715	0.639176	0.00213255	0.0450526
ENSG00000279357.1_1	RP11-475D10.4	chr16:8760619-8761128	+	TEC	-0.64532	0.639351	0.0117322	0.081587
ENSG00000274515.1_1	CTD-2026K11.5	chr15:75937361-75937783	+	antisense	-0.644557	0.639689	0.00758066	0.0681469
ENSG00000269983.1_1	RP11-497H16.9	chr5:69745463-69746180	+	lincRNA	-0.64403	0.639923	0.000287357	0.0258814
ENSG00000279722.1_1	RP11-44F14.6	chr16:53521519-53523855	-	TEC	-0.642269	0.640704	0.00877949	0.0721405
ENSG00000234208.1_2	CTA-256D12.11	chr22:29909878-29931379	-	sense_intronic	-0.641866	0.640883	7.20441e-05	0.0185145
ENSG00000215458.8_1	AATBC	chr21:45225639-45232448	-	antisense	-0.640808	0.641354	0.0100334	0.0764425
ENSG00000236859.6_2	NIFK-AS1	chr2:122407226-122486057	+	antisense	-0.640633	0.641432	0.00175052	0.0429079
ENSG00000263707.1_1	RP11-597M12.1	chr17:12893466-12893927	-	antisense	-0.639627	0.641879	0.000558315	0.0296303
ENSG00000265801.1_2	RP11-720N19.2	chr17:25792138-25792567	+	sense_intronic	-0.638702	0.642291	0.00911261	0.0735209
ENSG00000248367.1_1	CTB-129O4.1	chr5:179720245-179722253	+	antisense	-0.637862	0.642665	0.0222211	0.108143
ENSG00000260719.1_1	AC009133.17	chr16:29756568-29759620	+	antisense	-0.637456	0.642846	0.0104187	0.0773047
ENSG00000280214.1_2	CTD-2012K14.5	chr16:67584718-67586838	-	TEC	-0.635465	0.643733	0.00603232	0.0628025
ENSG00000273373.1_1	RP5-1074L1.4	chr1:110912776-110915625	+	antisense	-0.634814	0.644024	0.00694565	0.0659267
ENSG00000277511.1_1	CTD-2095E4.5	chr17:30454614-30455473	+	lincRNA	-0.63421	0.644293	0.00997484	0.07636
ENSG00000281100.1_1	RP11-640L9.2	chr3:36864642-36866649	-	TEC	-0.634056	0.644363	0.000417904	0.0269421
ENSG00000247774.6_1	PCED1B-AS1	chr12:47599681-47610239	-	processed_transcript	-0.633794	0.644479	0.00998864	0.07636
ENSG00000225761.1_2	RP11-417O11.5	chr10:75764895-75787673	+	sense_intronic	-0.631911	0.645321	0.0124813	0.0842024
ENSG00000261087.1_1	KB-1460A1.5	chr8:102179033-102181857	-	lincRNA	-0.623196	0.649231	0.00734799	0.06713
ENSG00000273245.1_1	RP11-434P11.2	chr2:73977383-73977913	-	lincRNA	-0.622626	0.649488	0.0112334	0.0799554
ENSG00000260711.2_2	RP11-747H7.3	chr14:92219200-92226142	-	sense_intronic	-0.622378	0.649599	0.00201115	0.0444013
ENSG00000261485.1_1	PAN3-AS1	chr13:28710980-28712330	-	antisense	-0.621242	0.650111	0.0140233	0.0875865
ENSG00000257878.1_1	RP11-256L6.3	chr12:96390299-96405267	+	antisense	-0.619835	0.650745	0.0272382	0.120262
ENSG00000216895.9_2	AC009403.2	chr7:155403925-155437899	-	antisense	-0.615664	0.65263	0.000147247	0.0223086
ENSG00000255121.2_1	RP11-110I1.12	chr11:118865534-118868714	-	lincRNA	-0.615608	0.652655	0.00817898	0.0702858
ENSG00000228857.2_2	AC104653.1	chr2:114588626-114600933	-	lincRNA	-0.613473	0.653621	0.00714946	0.0664342
ENSG00000266805.1_2	RP11-61L19.1	chr18:9506240-9509724	+	sense_intronic	-0.613421	0.653645	0.00591194	0.0623882
ENSG00000266709.1_2	RP11-214O1.2	chr17:14207171-14208822	+	lincRNA	-0.6122	0.654198	0.0190085	0.100695
ENSG00000270067.1_1	CTC-487M23.5	chr5:112229030-112229698	+	antisense	-0.61135	0.654584	0.000450334	0.027984
ENSG00000270562.1_1	RP11-154H23.3	chr3:71634094-71636560	+	lincRNA	-0.608227	0.656003	0.00465913	0.0572336
ENSG00000234506.5_1	LINC01506	chr9:71158457-71161505	-	lincRNA	-0.607924	0.65614	0.00594046	0.0623882
ENSG00000261971.6_1	MMP25-AS1	chr16:3101097-3109371	-	antisense	-0.607203	0.656468	0.00621828	0.0630961
ENSG00000253352.8_1	TUG1	chr22:31366663-31375381	+	antisense	-0.606167	0.65694	0.0403944	0.14663
ENSG00000229692.3_2	SOS1-IT1	chr2:39219420-39220998	-	sense_intronic	-0.605984	0.657023	0.0323719	0.131203
ENSG00000266490.1_1	CTD-2349P21.9	chr17:29119390-29119851	+	lincRNA	-0.605324	0.657324	0.0211597	0.105884
ENSG00000263013.1_2	RP11-876N24.5	chr16:11032743-11033901	-	sense_intronic	-0.604373	0.657757	0.00579575	0.062027
ENSG00000249592.5_2	RP11-440L14.1	chr4:756175-775637	-	antisense	-0.604152	0.657858	0.0185538	0.0994455
ENSG00000275759.1_1	RP11-131L12.3	chr12:118866086-118866675	+	lincRNA	-0.603631	0.658096	0.0110665	0.0793122
ENSG00000280063.1_2	RP11-295D4.3	chr16:4396695-4398649	-	TEC	-0.601848	0.65891	0.0215051	0.106608
ENSG00000229539.1_1	RP11-119B16.2	chr20:3868886-3869515	-	antisense	-0.601768	0.658946	0.0149045	0.0902402
ENSG00000269997.1_2	RP11-214K3.21	chr12:124450624-124451176	-	sense_intronic	-0.601103	0.65925	0.00399929	0.0545322
ENSG00000264456.1_2	RP11-848P1.2	chr17:29298670-29300330	+	sense_intronic	-0.600851	0.659365	0.000374359	0.0269421
ENSG00000254635.5_1	WAC-AS1	chr10:28811581-28821672	-	antisense	-0.599013	0.660206	0.00440138	0.0560695
ENSG00000263786.1_2	RP11-649A18.4	chr17:73141356-73142641	-	sense_intronic	-0.598512	0.660435	0.0457872	0.156339
ENSG00000244625.5_2	MIATNB	chr22:27068730-27176170	+	lincRNA	-0.598339	0.660514	0.0026498	0.0484893
ENSG00000257809.1_1	RP11-603J24.14	chr12:56544580-56552004	-	antisense	-0.598181	0.660586	0.0032865	0.0517813
ENSG00000270894.1_1	AC015849.13	chr17:34145403-34150717	+	sense_overlapping	-0.597077	0.661092	0.00149332	0.0405968
ENSG00000262429.1_1	RP5-1050D4.3	chr17:4871290-4872117	+	antisense	-0.59474	0.662164	0.00495115	0.0588222
ENSG00000261324.2_1	RP11-174G6.5	chr12:14915438-14920865	-	sense_overlapping	-0.594321	0.662356	0.00345541	0.0522684
ENSG00000278740.1_1	RP11-147L13.14	chr17:66184688-66185306	+	lincRNA	-0.593431	0.662765	0.0294925	0.125513
ENSG00000268001.1_2	CARD8-AS1	chr19:48758932-48761456	+	antisense	-0.593271	0.662838	0.0102786	0.0770486
ENSG00000272908.1_1	RP11-121A8.1	chr7:38365671-38369244	-	lincRNA	-0.591796	0.663517	0.0169015	0.0959413
ENSG00000238058.1_1	RP11-432J22.2	chr9:138799658-138805359	+	antisense	-0.590163	0.664268	0.0177003	0.0974863
ENSG00000279330.1_2	AJ003147.11	chr16:3323609-3325807	+	TEC	-0.590036	0.664326	0.0123382	0.0837358
ENSG00000276255.2_1	RP5-881P19.7	chr1:228261610-228264251	-	lincRNA	-0.58882	0.664887	0.000294425	0.0263034
ENSG00000278972.1_2	CTD-3022L24.1	chr17:67429225-67431674	+	TEC	-0.58681	0.665814	0.00694576	0.0659267
